# Supplementary material for: Population Structure, Genetic Variation, and Linkage Disequilibrium in Perennial Ryegrass Populations Divergently Selected for Freezing Tolerance
Source: Front Plant Sci. 2015 Nov 12;6:929. doi: 10.3389/fpls.2015.00929 (PMC4641910; doi:10.3389/fpls.2015.00929)
Supplement: TABLE S1 — List of primers used for SNP genotyping. [file Data_Sheet_1.XLS]

## Sheet: Mallik_ All_august2011_281SNPs_
WELL	TERM	SNP_ID	2nd-PCRP	1st-PCRP	AMP_LEN	UP_CONF	MP_CONF	Tm(NN)	PcGC	PWARN	UEP_DIR	UEP_MASS	UEP_SEQ	EXT1_CALL	EXT1_MASS	EXT1_SEQ	EXT2_CALL	EXT2_MASS	EXT2_SEQ	EXT3_CALL	EXT3_MASS	EXT3_SEQ	EXT4_CALL	EXT4_MASS	EXT4_SEQ
W1	iPLEX	PTA_1855_C1	ACGTTGGATGCCCAGTTCTTCAGTCTATCC	ACGTTGGATGATCCATCGCCATTGCTTTCG	102	100.0	65.4	49.0	52.9		R	5050.3	ACATCCTTCACAGCCTC	T	5321.5	ACATCCTTCACAGCCTCA	C	5337.5	ACATCCTTCACAGCCTCG
W1	iPLEX	PTA_1349_C1	ACGTTGGATGACGTTGGCTCTAGCATGTTC	ACGTTGGATGACTGAGCAGGAAAATACGTC	116	97.6	65.4	45.2	47.1	D	F	5136.4	TTGTCGATGTACCCTAC	C	5383.5	TTGTCGATGTACCCTACC	T	5463.4	TTGTCGATGTACCCTACT
W1	iPLEX	PTA_2931_C1	ACGTTGGATGAGTTGCTGCTGGTGTCATTC	ACGTTGGATGACGCAGTGACTTGTGAGTAG	96	99.9	65.4	49.1	50.0	ds	F	5416.5	TGGTGTCATTCCATCTCC	C	5663.7	TGGTGTCATTCCATCTCCC	T	5743.6	TGGTGTCATTCCATCTCCT
W1	iPLEX	PTA_2831_C1	ACGTTGGATGATGCAGACTGTTCTACAGGG	ACGTTGGATGAAGCGACAGTGAGCAGCTTG	108	98.3	65.4	50.1	50.0	D	R	5536.6	TCGTCGCGTTTGATGTAG	G	5783.8	TCGTCGCGTTTGATGTAGC	A	5863.7	TCGTCGCGTTTGATGTAGT
W1	iPLEX	PTA_1286_C1	ACGTTGGATGCTTGCGATGTTGCATCAGTC	ACGTTGGATGATTCAGATGACACACCTGCG	115	99.1	65.4	48.2	47.1	d	F	5625.7	gTGTGGAAGCTGGTATGT	A	5896.9	gTGTGGAAGCTGGTATGTA	G	5912.9	gTGTGGAAGCTGGTATGTG
W1	iPLEX	PTA_1767_C1	ACGTTGGATGTTGAGGTGACCTCGATATCC	ACGTTGGATGTTCTGCCTATCCATTGCAAG	102	98.5	65.4	51.4	57.9	D	R	5708.7	CCTCGATATCCAGGCCTAC	G	5955.9	CCTCGATATCCAGGCCTACC	A	6035.8	CCTCGATATCCAGGCCTACT
W1	iPLEX	PTA_2113_C1	ACGTTGGATGCCATTGACAAGCGAAAGCTC	ACGTTGGATGTTTGAGGCAAGAAGCAGAGC	112	99.4	65.4	47.3	42.1	d	F	5820.8	AAAGCTCTAAAGTCAGTCG	C	6068.0	AAAGCTCTAAAGTCAGTCGC	T	6147.9	AAAGCTCTAAAGTCAGTCGT
W1	iPLEX	PTA_600_C1	ACGTTGGATGAAGTTGCAGTGTGGAAAGC	ACGTTGGATGAAAATCCGGGAATGGTCAC	86	95.0	65.4	45.1	41.2		R	5829.8	ctGAAAGCAATGACCGAAT	T	6101.0	ctGAAAGCAATGACCGAATA	C	6117.0	ctGAAAGCAATGACCGAATG
W1	iPLEX	PTA_813_C1	ACGTTGGATGGTGAACTTCTCGATCACCTC	ACGTTGGATGGATCTCTCAACCTGGTTTGG	99	100.0	65.4	49.3	52.9		R	5988.9	cccTTGCCATGTCAGACCTC	C	6276.1	cccTTGCCATGTCAGACCTCG	A	6316.0	cccTTGCCATGTCAGACCTCT
W1	iPLEX	PTA_1499_C1	ACGTTGGATGCTCTGATGGAGCTCAAAGTG	ACGTTGGATGTACTATCTCCGCATTTGCTG	102	98.5	65.4	54.9	50.0		F	6179.0	AAGTGGGCATGGGTTCTCTT	C	6426.2	AAGTGGGCATGGGTTCTCTTC	T	6506.1	AAGTGGGCATGGGTTCTCTTT
W1	iPLEX	PTA_917_C1	ACGTTGGATGATAGGCTCTTCCGGCGGGG	ACGTTGGATGACTACTGGGTCCTCTACGTC	92	77.9	65.4	51.4	58.8	dhg	R	6188.0	ttaGAGCGCGTACTGGTAGT	T	6459.2	ttaGAGCGCGTACTGGTAGTA	C	6475.2	ttaGAGCGCGTACTGGTAGTG
W1	iPLEX	PTA_1053_C1	ACGTTGGATGATTAGCTGGTGGTGATGGTG	ACGTTGGATGTCAGCATTGCACTTGCAGTC	101	100.0	65.4	56.0	57.9	D	F	6349.1	ccCCTGCTTCGTCGAATGCGT	C	6596.3	ccCCTGCTTCGTCGAATGCGTC	T	6676.2	ccCCTGCTTCGTCGAATGCGTT
W1	iPLEX	PTA_149_C1	ACGTTGGATGTGAAGTTGGTGTCGATACCC	ACGTTGGATGTATTGGAGGTATCTCTGCCC	100	100.0	65.4	53.3	52.4	D	R	6384.2	CGCAAGTACCTTCAGAAGACC	G	6631.4	CGCAAGTACCTTCAGAAGACCC	A	6711.3	CGCAAGTACCTTCAGAAGACCT
W1	iPLEX	PTA_450_C1	ACGTTGGATGTGTCGACAATGTCCACGTAG	ACGTTGGATGCGAGTCAGTCCACTATGTTG	97	100.0	65.4	55.4	57.9	Dg	F	6542.3	gtCGATGGGGATGCGAATCGT	A	6813.5	gtCGATGGGGATGCGAATCGTA	G	6829.5	gtCGATGGGGATGCGAATCGTG
W1	iPLEX	PTA_2233_C1	ACGTTGGATGACGCTTGGTACTTGAGCGAC	ACGTTGGATGCTTGGATGGATGTTGCATGG	99	98.6	65.4	46.7	47.1	D	F	6753.4	cccgtAAGAAGATGATCACGGC	A	7024.6	cccgtAAGAAGATGATCACGGCA	G	7040.6	cccgtAAGAAGATGATCACGGCG
W1	iPLEX	PTA_38_C1	ACGTTGGATGTGAGCTGCAGCATGAGGTTG	ACGTTGGATGTGAAGCAGGTGGACGTGGTG	95	92.9	65.4	53.5	57.9	D	R	6862.4	tgcGGTTGTGGCTACGGAAGTG	G	7109.6	tgcGGTTGTGGCTACGGAAGTGC	T	7133.7	tgcGGTTGTGGCTACGGAAGTGA
W1	iPLEX	PTA_577_C1	ACGTTGGATGTTCTTCATCAGAGCCAGCAC	ACGTTGGATGAGCTCAAGAAGGATGCAAAG	115	97.7	65.4	53.2	47.4	D	F	6918.5	acaaAGCCAGCACCCTTTTTCTT	C	7165.7	acaaAGCCAGCACCCTTTTTCTTC	T	7245.6	acaaAGCCAGCACCCTTTTTCTTT
W1	iPLEX	PTA_204_C3	ACGTTGGATGAGATCAACACCCAGCAAAGC	ACGTTGGATGGGGTGAGTACGAGGATGAAG	102	98.5	65.4	50.7	45.5	d	R	6927.5	aCACACAGATCTCCTTACATGTC	T	7198.7	aCACACAGATCTCCTTACATGTCA	C	7214.7	aCACACAGATCTCCTTACATGTCG
W1	iPLEX	PTA_32_C6	ACGTTGGATGAGCAGATCGACTTCCTCATC	ACGTTGGATGGAACTCGCGGAAGACGAAG	100	96.0	65.4	58.7	65.0	Dg	F	7072.6	gggGCTCCAAGTGGGTTCCCTGC	C	7319.8	gggGCTCCAAGTGGGTTCCCTGCC	T	7399.7	gggGCTCCAAGTGGGTTCCCTGCT
W1	iPLEX	PTA_622_C1	ACGTTGGATGAGTTGGGCGATAAGAGGAAC	ACGTTGGATGGGATGGTAGAAATCAACCTG	117	97.4	65.4	51.2	52.6	dg	R	7079.6	agtgTCTTCACCAGGGGTAAGTC	T	7350.8	agtgTCTTCACCAGGGGTAAGTCA	C	7366.8	agtgTCTTCACCAGGGGTAAGTCG
W1	iPLEX	PTA_2013_C1	ACGTTGGATGTGGGCTGGTTAACCATTGTC	ACGTTGGATGGTTTTGCACGCATCTTGACC	104	99.9	65.4	48.9	45.0		R	7280.8	aacaATTGTCCAGAAGTACCTCTC	G	7527.9	aacaATTGTCCAGAAGTACCTCTCC	T	7552.0	aacaATTGTCCAGAAGTACCTCTCA
W1	iPLEX	PTA_770_C1	ACGTTGGATGGAAGATGTAGTATATCTTGC	ACGTTGGATGTCTACCTGAGAACGACTGCC	111	86.1	65.4	46.3	42.1	Dg	R	7454.8	ggggaAGTATATCTTGCTCTTGGG	G	7702.0	ggggaAGTATATCTTGCTCTTGGGC	T	7726.0	ggggaAGTATATCTTGCTCTTGGGA
W1	iPLEX	ve_005b_h05	ACGTTGGATGACTCCACATCGAATACCTCC	ACGTTGGATGGTTAAGTCAACAGATCCGGC	100	100.0	65.4	56.8	57.1	d	F	7491.9	caccTCGAATACCTCCAAGCCCGTC	A	7763.1	caccTCGAATACCTCCAAGCCCGTCA	T	7819.0	caccTCGAATACCTCCAAGCCCGTCT
W1	iPLEX	PTA_668_C1	ACGTTGGATGTTGCACCTCAGTCCATACTC	ACGTTGGATGCAAGGCGTCCTTATGAGAAG	93	99.8	65.4	55.5	55.0	d	R	7584.9	ggcctACCAGCTTCAGTTCTGCGTC	T	7856.1	ggcctACCAGCTTCAGTTCTGCGTCA	C	7872.1	ggcctACCAGCTTCAGTTCTGCGTCG
W1	iPLEX	PTA_737_C1	ACGTTGGATGAGCTTGTTGATGTTGGGTGG	ACGTTGGATGTGAGAGACCAGATGAACAGG	104	99.9	65.4	56.5	52.4	d	F	7661.0	tttcTGTTGGGTGGCCATCTGTCTA	C	7908.1	tttcTGTTGGGTGGCCATCTGTCTAC	T	7988.1	tttcTGTTGGGTGGCCATCTGTCTAT
W1	iPLEX	PTA_1433_C1	ACGTTGGATGAGCCGTACTGAGCAAACAGC	ACGTTGGATGAATCAGGCGTGAAGAAATGG	100	97.1	65.4	49.6	28.0	H	R	7670.0	TGGAATTGAAATTAAGCCTTCTATT	T	7941.2	TGGAATTGAAATTAAGCCTTCTATTA	C	7957.2	TGGAATTGAAATTAAGCCTTCTATTG
W2	iPLEX	PTA_3049_C1	ACGTTGGATGAGTCATCACTTGCATCACCC	ACGTTGGATGGCTGGCTTTACCTGAGATAC	89	99.5	63.8	47.1	52.9	d	R	5090.3	GCATCACCCTTAAGTCC	G	5337.5	GCATCACCCTTAAGTCCC	A	5417.4	GCATCACCCTTAAGTCCT
W2	iPLEX	PTA_1809_C1	ACGTTGGATGGGCCAAGACTCAGCATTTTC	ACGTTGGATGTGTATCGTCGATCACCTGAG	82	98.7	63.8	50.1	47.1	Ds	F	5123.4	TTCCGCTCAAACAAGCA	C	5370.5	TTCCGCTCAAACAAGCAC	T	5450.5	TTCCGCTCAAACAAGCAT
W2	iPLEX	PTA_2372_C1	ACGTTGGATGTTCATAACACGGTCCTTCGC	ACGTTGGATGTGCTACGATCTCTCGCAGTT	106	97.3	63.8	54.3	64.7	D	R	5300.5	CGGCCAGAAGGGTGGTA	G	5547.6	CGGCCAGAAGGGTGGTAC	A	5627.5	CGGCCAGAAGGGTGGTAT
W2	iPLEX	PTA_2064_C1	ACGTTGGATGTCTTGATCCTCCAGTGCTTC	ACGTTGGATGCTGAAGAGCTCTTCTAAGCC	101	100.0	63.8	46.0	38.9	D	R	5513.6	AAGCTGGCTGTATATTCA	G	5760.8	AAGCTGGCTGTATATTCAC	A	5840.7	AAGCTGGCTGTATATTCAT
W2	iPLEX	PTA_978_C1	ACGTTGGATGGACTCTTATGGGTGTATGCG	ACGTTGGATGGCTCTTACGAGGGAAAGG	85	90.8	63.8	46.5	47.1	D	R	5674.7	gcTCCTTGTCACCATTCAC	G	5921.9	gcTCCTTGTCACCATTCACC	C	5961.9	gcTCCTTGTCACCATTCACG
W2	iPLEX	PTA_279_C1	ACGTTGGATGGTTGTAGTTGCTCTTGGCAG	ACGTTGGATGAGGTTAAGGCCAAGCAAGTC	100	100.0	63.8	48.1	47.1	DH	R	5720.7	caTGCAGGTTCTTCTTCCT	T	5991.9	caTGCAGGTTCTTCTTCCTA	C	6007.9	caTGCAGGTTCTTCTTCCTG
W2	iPLEX	PTA_382_C1	ACGTTGGATGGATGTAGACCACTTGCAACG	ACGTTGGATGCCAGAAGACGTGTCATGTTC	100	100.0	63.8	47.2	47.4	D	R	5796.8	CCATGAAAGCTAGGTACTC	G	6044.0	CCATGAAAGCTAGGTACTCC	A	6123.9	CCATGAAAGCTAGGTACTCT
W2	iPLEX	PTA_1608_C1	ACGTTGGATGAAGTAGCAAACGATGACCAG	ACGTTGGATGTGGCCAAAATCAATGTCACC	99	97.1	63.8	55.9	61.1	D	F	5886.8	aAGTGCCGAGAGCCTGAGA	A	6158.1	aAGTGCCGAGAGCCTGAGAA	G	6174.1	aAGTGCCGAGAGCCTGAGAG
W2	iPLEX	PTA_1037_C1	ACGTTGGATGAAAGGCTATTTGCAGACACG	ACGTTGGATGGGAATCATCCATTAGTTCCAG	87	92.5	63.8	58.7	60.0	D	R	6087.0	CGTGGCCTGAACCGCATCAA	G	6334.2	CGTGGCCTGAACCGCATCAAC	A	6414.1	CGTGGCCTGAACCGCATCAAT
W2	iPLEX	PTA_1036_C1	ACGTTGGATGTGAATTGGGCCAGTGCTGGT	ACGTTGGATGAACATCTGCAGCAAGATCCC	100	96.1	63.8	54.0	50.0	Ds	F	6246.1	GCTGGTGAAAAGCGTGATGA	C	6493.3	GCTGGTGAAAAGCGTGATGAC	T	6573.2	GCTGGTGAAAAGCGTGATGAT
W2	iPLEX	PTA_3084_C1	ACGTTGGATGTAACCATCTGTCTGAGCAGG	ACGTTGGATGGGAGACCAGCTATTACTGTG	114	99.2	63.8	53.4	64.7	Dg	R	6278.1	aagGGGTCAGCAGGGTTTGG	G	6525.3	aagGGGTCAGCAGGGTTTGGC	A	6605.2	aagGGGTCAGCAGGGTTTGGT
W2	iPLEX	PTA_1237_C2	ACGTTGGATGCTTTCTCTAACTGCAGGTCC	ACGTTGGATGTCAAGGTTGTCTAGGAACCG	97	100.0	63.8	53.8	55.0		R	6369.2	gCCAGAGAGCACTCCACCATA	T	6640.4	gCCAGAGAGCACTCCACCATAA	C	6656.4	gCCAGAGAGCACTCCACCATAG
W2	iPLEX	PTA_652_C1	ACGTTGGATGCTGAACAAGTATATGTACC	ACGTTGGATGGTATGGTCTTCTCAATTTGCC	81	81.8	63.8	49.7	50.0	D	R	6452.2	aacTATGTACCTTTGTGGGCG	G	6699.4	aacTATGTACCTTTGTGGGCGC	A	6779.3	aacTATGTACCTTTGTGGGCGT
W2	iPLEX	PTA_1889_C1	ACGTTGGATGGGCTCAAGTTATAGCTCCAG	ACGTTGGATGTCCATGAACCAAGATGTCAG	100	98.6	63.8	46.4	2011-08-31		R	6735.4	TATAGCTCCAGGAATAACATAA	G	6982.6	TATAGCTCCAGGAATAACATAAC	A	7062.5	TATAGCTCCAGGAATAACATAAT
W2	iPLEX	PTA_705_C1	ACGTTGGATGAGGTGAAAGTTGGAAACACG	ACGTTGGATGTTATCAGACTTATGCACGGG	104	97.1	63.8	57.2	57.1	dH	R	6744.4	aTGGAAACACGTATCCGGTCCG	T	7015.6	aTGGAAACACGTATCCGGTCCGA	C	7031.6	aTGGAAACACGTATCCGGTCCGG
W2	iPLEX	PTA_414_C2	ACGTTGGATGGGTCATATACCTGTCTTCCC	ACGTTGGATGCTTGTTGTTGATCAAGTTGTG	84	89.2	63.8	51.0	45.0	Ds	F	6934.5	accTCCCTTATCCGAAGTGTCAT	C	7181.7	accTCCCTTATCCGAAGTGTCATC	T	7261.6	accTCCCTTATCCGAAGTGTCATT
W2	iPLEX	PTA_1709_C1	ACGTTGGATGGTCATGCAATATCTATATCAC	ACGTTGGATGGGATATAATGTTGTTCACAG	93	73.3	63.8	48.8	39.1	d	F	6942.5	GCAATATCTATATCACATCGTCC	A	7213.7	GCAATATCTATATCACATCGTCCA	G	7229.8	GCAATATCTATATCACATCGTCCG
W2	iPLEX	ve_003b_h11	ACGTTGGATGTGGCCAAAATGCCATAGCAC	ACGTTGGATGGGGCGCATGGATTCATCAAC	91	98.2	63.8	51.0	40.9	D	R	7096.6	gGCACATCAGTAAGAGCATTGTA	T	7367.8	gGCACATCAGTAAGAGCATTGTAA	C	7383.8	gGCACATCAGTAAGAGCATTGTAG
W2	iPLEX	PTA_516_C1	ACGTTGGATGGTTAGCCAGGAGCTAACAAG	ACGTTGGATGGCAAGGTAGTACTAGCAC	82	90.9	63.8	56.6	61.1	dg	R	7130.6	ggggcGCGTGCCTGTGAGCAACA	C	7417.8	ggggcGCGTGCCTGTGAGCAACAG	A	7457.7	ggggcGCGTGCCTGTGAGCAACAT
W2	iPLEX	PTA_311_C1	ACGTTGGATGGGAGTCGTCTAATGCACTTC	ACGTTGGATGATCCAGAGGCAGCACAATTC	97	100.0	63.8	47.6	29.2	D	R	7298.8	GCACTTCGCTTTATTATTATAGTT	G	7545.9	GCACTTCGCTTTATTATTATAGTTC	T	7570.0	GCACTTCGCTTTATTATTATAGTTA
W2	iPLEX	PTA_462_C1	ACGTTGGATGCATCACAGCAGCTTGTCAAC	ACGTTGGATGAAGCATGCTTCAGTGCATCC	93	99.8	63.8	55.5	47.8		R	7336.8	aTTCAGGTTCAACTCCTCGAGAGA	T	7608.0	aTTCAGGTTCAACTCCTCGAGAGAA	C	7624.0	aTTCAGGTTCAACTCCTCGAGAGAG
W2	iPLEX	GRASP_P4G07_139	ACGTTGGATGCTTGTTAAGGGTGAGTGTGC	ACGTTGGATGAGGGTGCTATCACTAAGAGG	115	99.1	63.8	61.3	63.6	d	R	7492.9	cccGCACGTCCATGCCAGCCAACTC	G	7740.1	cccGCACGTCCATGCCAGCCAACTCC	A	7820.0	cccGCACGTCCATGCCAGCCAACTCT
W2	iPLEX	rg3_007a_d05	ACGTTGGATGCCGATCCTTTCAACAGTTAC	ACGTTGGATGAAGTCGCTGTATGCAAGTCC	117	97.4	63.8	49.9	42.1	dg	F	7499.9	ggggaAGCTTGAAAAATGGGCAAC	A	7771.1	ggggaAGCTTGAAAAATGGGCAACA	G	7787.1	ggggaAGCTTGAAAAATGGGCAACG
W2	iPLEX	PTA_716_C1	ACGTTGGATGGGTTGAGTTCATGGAGAAGG	ACGTTGGATGGCAACTGATAGAAGGTTGCG	101	100.0	63.8	58.0	54.5	dh	F	7657.0	aatTTGACTCTGAGGAGCTCACCGT	C	7904.2	aatTTGACTCTGAGGAGCTCACCGTC	T	7984.1	aatTTGACTCTGAGGAGCTCACCGTT
W2	iPLEX	PTA_109_C1	ACGTTGGATGATGACACTTAGACCTGGCTC	ACGTTGGATGAAGGCTGACATCGGTATTGC	112	99.4	63.8	59.4	52.2	DH	R	7666.0	atACCTGGCTCGGTAAGCACAATGT	T	7937.2	atACCTGGCTCGGTAAGCACAATGTA	C	7953.2	atACCTGGCTCGGTAAGCACAATGTG
W3	iPLEX	PTA_1436_C1	ACGTTGGATGAGCACATTCTTTCCTTGCAC	ACGTTGGATGTTGAGGTTTCCTTGGCAGAC	114	97.8	79.1	47.0	47.1	d	R	5047.3	TTTCCTTGCACATCCTC	G	5294.5	TTTCCTTGCACATCCTCC	A	5374.4	TTTCCTTGCACATCCTCT
W3	iPLEX	PTA_61_C1	ACGTTGGATGAAGCTCATGGCGGTTGAGTC	ACGTTGGATGTATCTTGGATCTTCCGCGTC	117	97.4	79.1	52.6	58.8	d	F	5079.3	GTGTTCGCCCCCTTCTT	C	5326.5	GTGTTCGCCCCCTTCTTC	T	5406.4	GTGTTCGCCCCCTTCTTT
W3	iPLEX	PTA_13_C1	ACGTTGGATGATCCCCCTCTCTGAATTCTC	ACGTTGGATGTGCTTGGCTATAGTGTTGAG	118	97.3	79.1	49.3	47.1	d	F	5203.4	AGCCTGATGCTGAAACA	C	5450.6	AGCCTGATGCTGAAACAC	T	5530.5	AGCCTGATGCTGAAACAT
W3	iPLEX	PTA_2448_C1	ACGTTGGATGAGACTGGAAGGTGTCAAAGG	ACGTTGGATGGCTAAGCCTAGAATCGGTTG	118	98.7	79.1	52.8	58.8	D	R	5235.4	GTCAAAGGGCTGACGCT	G	5482.6	GTCAAAGGGCTGACGCTC	A	5562.5	GTCAAAGGGCTGACGCTT
W3	iPLEX	PTA_2739_C1	ACGTTGGATGTTATTATTCCTTGGGCAGGT	ACGTTGGATGCTTGAGTCAGATCCAGAAGG	100	92.0	79.1	45.5	47.1		R	5596.7	aGGGCAGGTATAGCATAA	G	5843.9	aGGGCAGGTATAGCATAAC	A	5923.8	aGGGCAGGTATAGCATAAT
W3	iPLEX	PTA_299_C1	ACGTTGGATGAGGGATGAGCAAGCAAAGTC	ACGTTGGATGGTGCAAGAACAGAAGCTGAG	102	100.0	79.1	47.3	36.8	D	R	5728.7	TTGCATCTCATTCAGTTCA	G	5975.9	TTGCATCTCATTCAGTTCAC	A	6055.8	TTGCATCTCATTCAGTTCAT
W3	iPLEX	PTA_1856_C1	ACGTTGGATGACAGCGGTGATGGTAAATGG	ACGTTGGATGGTGATGGAGTTGGGTACTTC	98	100.0	79.1	46.6	42.1	D	F	5771.8	CCGATGTAATCACTCAGAT	C	6019.0	CCGATGTAATCACTCAGATC	T	6098.9	CCGATGTAATCACTCAGATT
W3	iPLEX	PTA_2307_C1	ACGTTGGATGCTCTCAGTTACAGCTAGTGC	ACGTTGGATGACATTGCCAAAGAGGAGTGC	117	97.9	79.1	50.7	47.4	D	R	5885.9	TAGCAGAAGTAGCACGAGT	G	6133.0	TAGCAGAAGTAGCACGAGTC	A	6212.9	TAGCAGAAGTAGCACGAGTT
W3	iPLEX	PTA_191_C2	ACGTTGGATGGGAGTTCGATACTTGGAATT	ACGTTGGATGACTCCTCTCGAGATTTTCCC	100	92.0	79.1	45.3	41.2	d	R	6166.0	gggAAGAATCGATCATCCGT	T	6437.2	gggAAGAATCGATCATCCGTA	C	6453.2	gggAAGAATCGATCATCCGTG
W3	iPLEX	LpTFL1	ACGTTGGATGGTTGGCTGTCTCGGAAAAAG	ACGTTGGATGTTTTGGTTGGGTATGCGTGG	95	99.9	79.1	45.3	44.4		F	6246.1	ggCTCGGAAAAAGTGGTTAG	A	6517.3	ggCTCGGAAAAAGTGGTTAGA	G	6533.3	ggCTCGGAAAAAGTGGTTAGG
W3	iPLEX	PTA_1376_C1	ACGTTGGATGCAACAGAGCAGGATCTAGAG	ACGTTGGATGATGGATGGGTTTGACCAG	101	92.1	79.1	48.3	40.0		R	6325.1	gCGCCATTATAACCTTCACAT	G	6572.3	gCGCCATTATAACCTTCACATC	T	6596.3	gCGCCATTATAACCTTCACATA
W3	iPLEX	PTA_515_C1	ACGTTGGATGGGAGGACAGTTTTGAGTATC	ACGTTGGATGTTTCCAGGTTCGCAGCATAG	106	98.4	79.1	48.9	38.1	d	F	6402.2	TTTTGAGTATCTTGATGCACC	A	6673.4	TTTTGAGTATCTTGATGCACCA	G	6689.4	TTTTGAGTATCTTGATGCACCG
W3	iPLEX	PTA_1899_C1	ACGTTGGATGTCAGAACCAGCAGATTCAG	ACGTTGGATGGTCTCACCATCATGGATGAC	83	96.7	79.1	46.3	44.4	dH	F	6486.2	gggTCAGAATTTCGGAGATCC	C	6733.4	gggTCAGAATTTCGGAGATCCC	T	6813.3	gggTCAGAATTTCGGAGATCCT
W3	iPLEX	PTA_1093_C1	ACGTTGGATGTTCAGCAGCCTAGCGTTTTC	ACGTTGGATGAGGGTCAGCATCAGTACTAC	98	100.0	79.1	48.8	2011-08-31		R	6632.3	TTCTTTCAACTTGCTGTCTTTA	G	6879.5	TTCTTTCAACTTGCTGTCTTTAC	A	6959.4	TTCTTTCAACTTGCTGTCTTTAT
W3	iPLEX	PTA_3133_C1	ACGTTGGATGGGCATTTTAGCCTGTACCTC	ACGTTGGATGCCGACATGAACGATGTACAG	107	99.8	79.1	55.6	61.1	d	F	6640.3	aacgAGCCTGTACCTCGTCCCA	A	6911.5	aacgAGCCTGTACCTCGTCCCAA	G	6927.5	aacgAGCCTGTACCTCGTCCCAG
W3	iPLEX	PTA_656_C1	ACGTTGGATGCAACATGCGGAAACTTCCTG	ACGTTGGATGGTGGTGATTGACTTCACTGC	111	99.5	79.1	48.6	44.4	D	R	6776.4	caatATCAGCGAAAATTGGAGC	T	7047.6	caatATCAGCGAAAATTGGAGCA	C	7063.7	caatATCAGCGAAAATTGGAGCG
W3	iPLEX	PTA_9_C1	ACGTTGGATGAAATACGGCGTTACGCCAAC	ACGTTGGATGGTATCTGATGTGTATGGAT	111	85.3	79.1	46.1	35.0	d	R	6847.5	cccACCAACCTTACATAATCTCT	G	7094.7	cccACCAACCTTACATAATCTCTC	A	7174.6	cccACCAACCTTACATAATCTCTT
W3	iPLEX	PTA_538_C1	ACGTTGGATGCCAGTGTTTCACAACTCAGC	ACGTTGGATGAGTGGTTGGCATCTCCTATC	116	99.0	79.1	48.3	39.1	d	R	7004.6	CATCATAGACTCTAGTTTCTTGG	G	7251.8	CATCATAGACTCTAGTTTCTTGGC	T	7275.8	CATCATAGACTCTAGTTTCTTGGA
W3	iPLEX	OSB37000_5038	ACGTTGGATGTGTTGAGAAGAGCAGAGCAC	ACGTTGGATGGGCTCTCTTTGTGTTGATTC	100	98.6	79.1	45.8	2011-04-30		R	7128.7	TAAGGAACAAGATTACTAAGATG	G	7375.9	TAAGGAACAAGATTACTAAGATGC	A	7455.8	TAAGGAACAAGATTACTAAGATGT
W3	iPLEX	PTA_2153_C1	ACGTTGGATGGGCTAACTGTCTCCATCTTG	ACGTTGGATGCCAAGGGCAGTGGAGAAATC	99	98.6	79.1	49.8	47.4		R	7137.7	gtggCTGAAGGGAGCAACCATTA	T	7408.9	gtggCTGAAGGGAGCAACCATTAA	C	7424.9	gtggCTGAAGGGAGCAACCATTAG
W3	iPLEX	PTA_936_C2	ACGTTGGATGCTATCTAGGACCGAGAACAG	ACGTTGGATGTGGTTGAGGTCTAAACACCC	106	99.9	79.1	56.3	52.4		R	7220.7	cccGCCATGTCCAAGACCCCAAAA	T	7491.9	cccGCCATGTCCAAGACCCCAAAAA	C	7507.9	cccGCCATGTCCAAGACCCCAAAAG
W3	iPLEX	PTA_353_C1	ACGTTGGATGAACGAACACAAGAGCAGCAG	ACGTTGGATGGAAGACTGATGATCCGTGTG	97	100.0	79.1	49.3	40.0		R	7311.8	cagaAGTTCTTCTGGAACCATCAT	G	7559.0	cagaAGTTCTTCTGGAACCATCATC	A	7638.9	cagaAGTTCTTCTGGAACCATCATT
W3	iPLEX	PTA_153_C1	ACGTTGGATGAACCAAACCCCTTCAGTAGC	ACGTTGGATGATGGCGCAAAAATGGTCTCG	120	98.4	79.1	53.6	47.6	D	R	7597.0	aacaCTTCAGTAGCAGCCAACACAA	G	7844.2	aacaCTTCAGTAGCAGCCAACACAAC	A	7924.1	aacaCTTCAGTAGCAGCCAACACAAT
W3	iPLEX	PTA_3_C1	ACGTTGGATGTTCCGTCCATCTACAACACC	ACGTTGGATGCCGTGGAACTAAGACACTTG	107	98.5	79.1	50.9	38.1	D	R	7606.0	ggcaATCTACAACACCAGCAAACAA	T	7877.2	ggcaATCTACAACACCAGCAAACAAA	C	7893.2	ggcaATCTACAACACCAGCAAACAAG
W3	iPLEX	LpUSP1_2760	ACGTTGGATGCGTGCTTTTGGGTTTGCAAC	ACGTTGGATGGAACCTTGCATGGACTTCTC	97	100.0	79.1	55.0	52.4	d	R	7685.0	gggaGTTTGCAACACCACGAGAACC	T	7956.2	gggaGTTTGCAACACCACGAGAACCA	C	7972.2	gggaGTTTGCAACACCACGAGAACCG
W4	iPLEX	PTA_2287_C1	ACGTTGGATGTCGATAGGCTCCTATCCAAC	ACGTTGGATGTTTCTGTCGTGTGCCAGTTG	99	100.0	70.7	50.6	58.8		R	5035.3	TCCTATCCAACGACCCC	G	5282.5	TCCTATCCAACGACCCCC	T	5306.5	TCCTATCCAACGACCCCA
W4	iPLEX	PTA_3_C2	ACGTTGGATGCGCTCAGTTTACAATACAGG	ACGTTGGATGTAGTCGTATCTCGGCTTATG	108	96.9	70.7	52.5	52.9	d	R	5117.4	ACCGAAAAACCGCCTCA	G	5364.5	ACCGAAAAACCGCCTCAC	C	5404.6	ACCGAAAAACCGCCTCAG
W4	iPLEX	PTA_2529_C1	ACGTTGGATGGATACGGCGTGCACTAGTTG	ACGTTGGATGTGTCTTGACCAGGCTTAACC	85	97.7	70.7	50.3	58.8	Dsh	F	5217.4	GATGACGTGCTTCCTGG	A	5488.6	GATGACGTGCTTCCTGGA	G	5504.6	GATGACGTGCTTCCTGGG
W4	iPLEX	PTA_100_C1	ACGTTGGATGTAAGGTCCTCTGAGAACTGC	ACGTTGGATGGCGAAGCTTGCATGTTGATG	118	98.7	70.7	52.3	55.6		R	5450.6	CTGCATCATAGCGGCTCT	G	5697.7	CTGCATCATAGCGGCTCTC	A	5777.6	CTGCATCATAGCGGCTCTT
W4	iPLEX	PTA_533_C1	ACGTTGGATGTGGACTTCACCACTGACAAG	ACGTTGGATGAGTCTTCACGTCCACATGAG	100	100.0	70.7	49.1	50.0	h	F	5563.6	GAGGAAATGGCAGTCTCT	G	5850.8	GAGGAAATGGCAGTCTCTG	T	5890.7	GAGGAAATGGCAGTCTCTT
W4	iPLEX	PTA_2575_C1	ACGTTGGATGGGACGTTCTGAATGAGTCAC	ACGTTGGATGATGAGCTGCTCACTCGAAAC	116	99.0	70.7	47.1	36.8	d	R	5737.8	TACAGATTCCATTTGCACT	T	6009.0	TACAGATTCCATTTGCACTA	C	6025.0	TACAGATTCCATTTGCACTG
W4	iPLEX	PTA_1_C1	ACGTTGGATGTTCTGTGGAGAAGAGCTACG	ACGTTGGATGATGAAGGAAGGCTGGAAGAG	119	98.6	70.7	52.9	52.6	ds	F	5812.8	AGAGCTACGAGCTTCCTGA	C	6060.0	AGAGCTACGAGCTTCCTGAC	T	6139.9	AGAGCTACGAGCTTCCTGAT
W4	iPLEX	PTA_964_C1	ACGTTGGATGTTTGGTCAAATCCTGGCACG	ACGTTGGATGGGTTACAGAGCAAAAGCTGG	111	99.5	70.7	53.1	58.8		R	5819.8	tgTCCTGGCACGGTCAGTA	T	6091.0	tgTCCTGGCACGGTCAGTAA	C	6107.0	tgTCCTGGCACGGTCAGTAG
W4	iPLEX	LpUSP1_2179	ACGTTGGATGGGATGATGAGCACAAATCAC	ACGTTGGATGTATTGCAGTACATGCAAGTC	105	92.9	70.7	45.2	35.0		F	5965.9	GCTTCTCTCTTTCTACTTTT	C	6213.1	GCTTCTCTCTTTCTACTTTTC	T	6293.0	GCTTCTCTCTTTCTACTTTTT
W4	iPLEX	PTA_1947_C1	ACGTTGGATGGGCTACTGAACAGAGTGAAC	ACGTTGGATGCGTATGCCTCTGGAATAGTG	94	99.9	70.7	49.7	47.4	D	F	6172.0	aATCTGTCATATGGGATGCG	G	6459.2	aATCTGTCATATGGGATGCGG	T	6499.1	aATCTGTCATATGGGATGCGT
W4	iPLEX	PTA_1174_C1	ACGTTGGATGGTCAAGACAACATCCTTCCC	ACGTTGGATGGGTGGAGTACATCATTTCCG	86	99.2	70.7	58.2	60.0	D	R	6262.1	tTTCCCCTCCCAAACCATGGC	T	6533.3	tTTCCCCTCCCAAACCATGGCA	C	6549.3	tTTCCCCTCCCAAACCATGGCG
W4	iPLEX	PTA_1242_C1	ACGTTGGATGACCTGAAGCTCTGCATCCTC	ACGTTGGATGCTCCACAGCAATCAATTTGTC	118	92.0	70.7	47.0	38.1	D	F	6340.1	CCAGTAATTTTCTGAAACTCC	C	6587.3	CCAGTAATTTTCTGAAACTCCC	T	6667.2	CCAGTAATTTTCTGAAACTCCT
W4	iPLEX	PTA_502_C3	ACGTTGGATGCATCACTCCATAGATGAAGC	ACGTTGGATGTTGGTGTCCTTGCTTGCTTG	82	97.3	70.7	47.3	33.3	d	R	6422.2	TCCATAGATGAAGCAATTACA	C	6709.4	TCCATAGATGAAGCAATTACAG	A	6749.3	TCCATAGATGAAGCAATTACAT
W4	iPLEX	PTA_1972_C1	ACGTTGGATGCGCTTTTTTGGAACCAGAGG	ACGTTGGATGGGGTACATCGATGTTGAAGC	95	99.9	70.7	56.6	54.5		R	6619.3	GTCGCCTCATCGTCTGTTCTCT	G	6866.5	GTCGCCTCATCGTCTGTTCTCTC	C	6906.5	GTCGCCTCATCGTCTGTTCTCTG
W4	iPLEX	PTA_212_C4	ACGTTGGATGTTGATGCCGGTGCCGGTGAT	ACGTTGGATGTGCTGGCTCCCCTCCCCAT	99	74.3	70.7	56.2	60.0	H	R	6784.4	ttGCGAGGTGGACCATGAACAC	T	7055.6	ttGCGAGGTGGACCATGAACACA	C	7071.6	ttGCGAGGTGGACCATGAACACG
W4	iPLEX	PTA_334_C1	ACGTTGGATGTCGATGATCCATCCATCGTG	ACGTTGGATGAGAGAACGGAGGCTGCAAGT	118	96.1	70.7	51.3	40.9		R	6958.5	cTCCATCGTGCTTAACTGAAATC	G	7205.7	cTCCATCGTGCTTAACTGAAATCC	T	7229.8	cTCCATCGTGCTTAACTGAAATCA
W4	iPLEX	PTA_88_C1	ACGTTGGATGCGCCCCACGAGTTCTTTATG	ACGTTGGATGGCTATGGATCAGCTGGTTAC	95	98.5	70.7	50.2	39.1		R	7013.6	CACGAGTTCTTTATGATCCAGTA	G	7260.8	CACGAGTTCTTTATGATCCAGTAC	A	7340.7	CACGAGTTCTTTATGATCCAGTAT
W4	iPLEX	PTA_2654_C1	ACGTTGGATGGCTACCATGCCAATAACAAG	ACGTTGGATGAACCAAAACTCCAGGATTGC	114	96.4	70.7	45.3	35.0	D	F	7127.7	gggCAGATGTGCTCTTAAAGTAA	C	7374.8	gggCAGATGTGCTCTTAAAGTAAC	T	7454.7	gggCAGATGTGCTCTTAAAGTAAT
W4	iPLEX	PTA_1842_C1	ACGTTGGATGTCGTGAGCAGGCTGTCAAAG	ACGTTGGATGATCAGTTGGGAAGAGGTTGG	102	98.5	70.7	47.1	50.0		F	7135.6	gggtgCTTCTTGAAGGAGGTCAC	A	7406.8	gggtgCTTCTTGAAGGAGGTCACA	G	7422.8	gggtgCTTCTTGAAGGAGGTCACG
W4	iPLEX	PTA_1317_C1	ACGTTGGATGCACCGAATTTTCTTCCGTGC	ACGTTGGATGTGTTCTTGGAGTACGCAGAC	92	99.7	70.7	58.1	45.8	D	F	7291.7	TTTTCTTCCGTGCATGGCAGTCTT	C	7538.9	TTTTCTTCCGTGCATGGCAGTCTTC	T	7618.8	TTTTCTTCCGTGCATGGCAGTCTTT
W4	iPLEX	PTA_1851_C1	ACGTTGGATGTCTGCTTCTGGTCTGACATC	ACGTTGGATGACGTAGTGTTGATGTGAAGG	101	98.6	70.7	50.4	39.1	D	R	7298.8	cCTGACATCAAGAATTACAAAGCC	T	7570.0	cCTGACATCAAGAATTACAAAGCCA	C	7586.0	cCTGACATCAAGAATTACAAAGCCG
W4	iPLEX	PTA_2763_C1	ACGTTGGATGCAAATGAACATATCCATCCAG	ACGTTGGATGTGGTGAGGTTGCTTTGTGAG	112	89.6	70.7	54.2	47.8	D	R	7505.9	acTGAACATATCCATCCAGTCCCTC	T	7777.1	acTGAACATATCCATCCAGTCCCTCA	A	7833.0	acTGAACATATCCATCCAGTCCCTCT
W4	iPLEX	PTA_2913_C1	ACGTTGGATGGTCCTTTTGTGTAGGAAAAGC	ACGTTGGATGCGGGAACTAAATTTTGCGAC	112	92.6	70.7	50.0	32.0	D	R	7660.0	TGCTACAAGAAAATATACACCAAAG	G	7907.2	TGCTACAAGAAAATATACACCAAAGC	A	7987.1	TGCTACAAGAAAATATACACCAAAGT
W4	iPLEX	PTA_236_C1	ACGTTGGATGAAGTAAGCAACACGAGCTCC	ACGTTGGATGCAGGTGCATTTATAGCAGCG	110	99.6	70.7	59.6	52.2		F	7669.0	tgACACGAGCTCCAGCAGAAGCAAT	A	7940.2	tgACACGAGCTCCAGCAGAAGCAATA	G	7956.2	tgACACGAGCTCCAGCAGAAGCAATG
W5	iPLEX	OSB37000_6266	ACGTTGGATGTGCATGGCTGCCGCTAATTC	ACGTTGGATGCTGGCCATGGAATCAGAATC	96	98.5	66.3	45.8	47.1	d	R	5078.3	CTCCTCTTGCTTCTTGA	G	5325.5	CTCCTCTTGCTTCTTGAC	A	5405.4	CTCCTCTTGCTTCTTGAT
W5	iPLEX	PTA_1671_C1	ACGTTGGATGTCCTCGTCCGATTCAACATC	ACGTTGGATGGAACAGTTCCAGGAGAAAGC	94	99.9	66.3	51.1	58.8	D	R	5124.4	CCATACTGCCAAAGCCG	G	5371.5	CCATACTGCCAAAGCCGC	A	5451.4	CCATACTGCCAAAGCCGT
W5	iPLEX	PTA_2418_C1	ACGTTGGATGTCATCTCGTTTTTGCGAGCC	ACGTTGGATGACAGTCACAGTGCAGGAGC	117	94.9	66.3	48.7	52.9		R	5210.4	GCGCAAGTGATCTTGAC	T	5481.6	GCGCAAGTGATCTTGACA	C	5497.6	GCGCAAGTGATCTTGACG
W5	iPLEX	PTA_2410_C1	ACGTTGGATGTGAGTACAAGAGATGGGCAG	ACGTTGGATGTGAACTGGACCTGTCTTCTG	118	98.7	66.3	46.3	41.2		R	5280.4	AGATGGGCAGTTGATTT	C	5567.7	AGATGGGCAGTTGATTTG	A	5607.5	AGATGGGCAGTTGATTTT
W5	iPLEX	PTA_1161_C1	ACGTTGGATGAGCATCTGCGTAGCTGTAAC	ACGTTGGATGTGGAGATTCCAGTTGAGAAG	117	97.4	66.3	47.8	50.0		R	5532.6	CGTAGCTGTAACAACAGG	G	5779.8	CGTAGCTGTAACAACAGGC	A	5859.7	CGTAGCTGTAACAACAGGT
W5	iPLEX	PTA_750_C1	ACGTTGGATGTAAATATCCAGCCAGCACAG	ACGTTGGATGGAACAGAGAAAGACTGAAGC	99	97.1	66.3	49.6	47.4	D	R	5649.7	CTCATGCCTCCTCAATCTT	G	5896.9	CTCATGCCTCCTCAATCTTC	A	5976.8	CTCATGCCTCCTCAATCTTT
W5	iPLEX	PTA_2760_C1	ACGTTGGATGCATGCTCTCGTTGATCGTTC	ACGTTGGATGAAGAAAGACAGTGCTCAGCG	104	99.9	66.3	48.0	44.4	D	R	5738.7	gAACGACTTTTCTCTGCAC	T	6010.0	gAACGACTTTTCTCTGCACA	C	6026.0	gAACGACTTTTCTCTGCACG
W5	iPLEX	PTA_146_C1	ACGTTGGATGTGTGGGGTTGGAGGAATCTG	ACGTTGGATGGGCCATTCTTTCTGAGTTC	80	90.7	66.3	49.0	50.0	g	R	5818.8	tAATCTGGTTCTCGACAGG	C	6106.0	tAATCTGGTTCTCGACAGGG	A	6145.9	tAATCTGGTTCTCGACAGGT
W5	iPLEX	PTA_184_C1	ACGTTGGATGATGGCCACAGCAGATCAGAC	ACGTTGGATGTCCGAGCACTGTCTACAACC	105	97.0	66.3	53.8	64.7	D	F	5942.9	agCAGACGCTGGAGGAGGT	G	6230.1	agCAGACGCTGGAGGAGGTG	T	6270.0	agCAGACGCTGGAGGAGGTT
W5	iPLEX	rg1_009d_g08	ACGTTGGATGTCTGCATTGACCCAGCATAC	ACGTTGGATGGACGATGTATCTCACGTCTG	96	99.9	66.3	54.6	57.9	D	F	6065.0	cGACCCAGCATACAGCCAGA	C	6312.2	cGACCCAGCATACAGCCAGAC	T	6392.1	cGACCCAGCATACAGCCAGAT
W5	iPLEX	PTA_200_C3	ACGTTGGATGGCAGCATTCATGGCATTAGG	ACGTTGGATGATGAGTTGCGTGATGCTGTG	90	99.6	66.3	46.4	38.9	D	R	6074.0	ccAAGATCTTGCTTGTTTGC	T	6345.2	ccAAGATCTTGCTTGTTTGCA	C	6361.2	ccAAGATCTTGCTTGTTTGCG
W5	iPLEX	PTA_1375_C1	ACGTTGGATGTTTTCGCTGGTGTAAGTGTG	ACGTTGGATGGTAGTAAGAGCAAAGATCAG	102	93.0	66.3	50.9	50.0	D	F	6188.0	CTGGTGTAAGTGTGAATCCG	C	6435.2	CTGGTGTAAGTGTGAATCCGC	T	6515.1	CTGGTGTAAGTGTGAATCCGT
W5	iPLEX	PTA_187_C1	ACGTTGGATGTGATCAAGAGTTGGGACAGG	ACGTTGGATGGAAACAGTAGCATCCGTCAG	99	100.0	66.3	52.7	58.8	g	R	6471.2	cttgGGGACAGGAACGCCATT	T	6742.4	cttgGGGACAGGAACGCCATTA	C	6758.4	cttgGGGACAGGAACGCCATTG
W5	iPLEX	PTA_1629_C1	ACGTTGGATGGAATGGTCTATGGTGGCATC	ACGTTGGATGTGCAGATCCTGTTGCTGATG	101	100.0	66.3	49.2	36.4		F	6604.3	CATCAATTGCACCATCTCTTAT	A	6875.5	CATCAATTGCACCATCTCTTATA	G	6891.5	CATCAATTGCACCATCTCTTATG
W5	iPLEX	PTA_1176_C1	ACGTTGGATGCCGTCGAAGAACTTTTTCTG	ACGTTGGATGTTTACCAGCTTGGCTCACAC	92	98.3	66.3	47.4	44.4	d	R	6669.4	atgaAGCCTCAACAGTTTTCTC	T	6940.6	atgaAGCCTCAACAGTTTTCTCA	C	6956.6	atgaAGCCTCAACAGTTTTCTCG
W5	iPLEX	PTA_1219_C2	ACGTTGGATGCAGGAATCCCGTGAAGTTAG	ACGTTGGATGATCAGATCCATACTGAATGC	113	93.7	66.3	48.7	36.4	d	F	6706.4	TTACTTTGATGATTGTACCGTC	G	6993.6	TTACTTTGATGATTGTACCGTCG	T	7033.5	TTACTTTGATGATTGTACCGTCT
W5	iPLEX	PTA_1538_C1	ACGTTGGATGAAGTCAATGAAGCCTGACCC	ACGTTGGATGTTACTGCAAGTGCAACAGAC	98	98.5	66.3	52.3	55.6	DH	F	6824.4	gtacGGGCAGCAAGGAGTACTT	C	7071.6	gtacGGGCAGCAAGGAGTACTTC	T	7151.5	gtacGGGCAGCAAGGAGTACTTT
W5	iPLEX	PTA_2014_C1	ACGTTGGATGGTTCCGGAGGATGTACTTTG	ACGTTGGATGTGGTGGCCAGCGGCATCTC	97	82.9	66.3	48.3	47.4	d	R	7116.6	cttgGGATGTACTTTGGGTTGAC	T	7387.8	cttgGGATGTACTTTGGGTTGACA	C	7403.8	cttgGGATGTACTTTGGGTTGACG
W5	iPLEX	PTA_1575_C1	ACGTTGGATGGTGGTGACATTTTGGGAGGG	ACGTTGGATGCTTCCCACTTGCCAGTGAAA	90	95.7	66.3	50.9	39.1	g	F	7200.7	GGGGAGATAGTTGATGCTAAAAA	C	7447.9	GGGGAGATAGTTGATGCTAAAAAC	T	7527.8	GGGGAGATAGTTGATGCTAAAAAT
W5	iPLEX	PTA_197_C1	ACGTTGGATGACAGCTAGAGATACTCCCAC	ACGTTGGATGGAAGGCAGCAAAGTGATAAG	112	98.0	66.3	53.8	40.9	D	R	7341.8	cgACAACAACAGAAGAACATGCCA	G	7589.0	cgACAACAACAGAAGAACATGCCAC	A	7668.9	cgACAACAACAGAAGAACATGCCAT
W5	iPLEX	PTA_1430_C1	ACGTTGGATGTAGAGGTGGCTCAGCTCGTG	ACGTTGGATGACCACCGGTGCTGGAGTGAT	90	86.4	66.3	57.9	68.4	D	F	7480.8	aggttGCTCAGCTCGTGGAGGTGG	C	7728.0	aggttGCTCAGCTCGTGGAGGTGGC	T	7807.9	aggttGCTCAGCTCGTGGAGGTGGT
W5	iPLEX	PTA_1535_C1	ACGTTGGATGGAAACCAATGACGAACACCC	ACGTTGGATGGGTGGCCCCTCTGACGCAT	81	79.6	66.3	49.9	38.1		R	7489.9	cccaGAACACCCTTTTCAACACATT	T	7761.1	cccaGAACACCCTTTTCAACACATTA	C	7777.1	cccaGAACACCCTTTTCAACACATTG
W5	iPLEX	PTA_433_C1	ACGTTGGATGGTAAGGCTTAAGAGTAGTTC	ACGTTGGATGCTCTCCAAACCTTACATTGA	101	86.8	66.3	55.5	43.5	d	R	7623.0	caTTTCTCAACATGTGGCTTCGTGA	G	7870.1	caTTTCTCAACATGTGGCTTCGTGAC	A	7950.1	caTTTCTCAACATGTGGCTTCGTGAT
W5	iPLEX	PTA_2725_C1	ACGTTGGATGTGTGACGGTGGAGCTATTTC	ACGTTGGATGACAACGTTAATACTTCTGC	99	87.9	66.3	49.2	34.8	d	R	7631.0	tgGCTATTTCAGCACCAAGTATTAT	T	7902.2	tgGCTATTTCAGCACCAAGTATTATA	C	7918.2	tgGCTATTTCAGCACCAAGTATTATG
W6	iPLEX	PTA_2190_C1	ACGTTGGATGTGGTGACCAAGGGCATTGTG	ACGTTGGATGTTGCTGTGTAGTCAGCGTTC	92	98.3	78.7	49.3	52.9	d	R	5121.3	CCCGTGTCTAGCACATT	G	5368.5	CCCGTGTCTAGCACATTC	A	5448.4	CCCGTGTCTAGCACATTT
W6	iPLEX	PTA_2918_C1	ACGTTGGATGTTCTCAATGGCCTTGGTGTC	ACGTTGGATGAACTCTGGAAAGGTCAGCAC	114	99.2	78.7	46.4	47.1	D	R	5283.5	GCAGAGATGGTGATCAA	G	5530.6	GCAGAGATGGTGATCAAC	A	5610.6	GCAGAGATGGTGATCAAT
W6	iPLEX	PTA_95_C1	ACGTTGGATGAGGACAAGTCTGGCTTGTTC	ACGTTGGATGAACTGCTGACGAGTTGCTTG	98	100.0	78.7	48.2	52.9		R	5401.5	gTGTTCCTCATCGACCTC	G	5648.7	gTGTTCCTCATCGACCTCC	T	5672.7	gTGTTCCTCATCGACCTCA
W6	iPLEX	PTA_315_C1	ACGTTGGATGCCGGTCAAGAAACAGACTTC	ACGTTGGATGCTTGTTCTCTTCTGTTAGGC	92	98.3	78.7	50.7	55.6	D	F	5490.6	GGTCTCATGCACAGGTTC	A	5761.8	GGTCTCATGCACAGGTTCA	T	5817.7	GGTCTCATGCACAGGTTCT
W6	iPLEX	PTA_1394_C1	ACGTTGGATGATGCACCTGGGTCTGATTTG	ACGTTGGATGCAAGAACTACTTCACGAACC	100	98.6	78.7	47.0	47.1		R	5578.6	aTTGGTCAGAGTCGAGAT	T	5849.9	aTTGGTCAGAGTCGAGATA	C	5865.9	aTTGGTCAGAGTCGAGATG
W6	iPLEX	PTA_359_C1	ACGTTGGATGCTTCAGGTTCCTTCTTCTCC	ACGTTGGATGGGACGACGATGATGATGTTC	100	100.0	78.7	50.6	52.6	D	R	5714.7	CCTCTTCAAAGGTCGTTCC	T	5985.9	CCTCTTCAAAGGTCGTTCCA	A	6041.8	CCTCTTCAAAGGTCGTTCCT
W6	iPLEX	PTA_767_C1	ACGTTGGATGCCCGACGATTTCTTCAATGC	ACGTTGGATGTTTGTGACGTTGGACCTGAC	100	100.0	78.7	48.4	52.6	d	F	5901.9	CAGGCTAGGGATACTAAGG	C	6149.0	CAGGCTAGGGATACTAAGGC	T	6229.0	CAGGCTAGGGATACTAAGGT
W6	iPLEX	PTA_2105_C1	ACGTTGGATGTCTTGTCAGGGTCTCATTCG	ACGTTGGATGGCTCATCCAACAGAACACAC	101	100.0	78.7	54.0	64.7	Dg	R	5908.8	ttGGGTCGACACAGGGGAT	T	6180.1	ttGGGTCGACACAGGGGATA	C	6196.1	ttGGGTCGACACAGGGGATG
W6	iPLEX	PTA_1872_C1	ACGTTGGATGGCCATTCACTCGACTACTAA	ACGTTGGATGTTCTCAGCATGAACCGAAGG	120	94.5	78.7	51.4	45.0	D	F	6110.0	CATGATCGAAAACCATGGCT	C	6357.2	CATGATCGAAAACCATGGCTC	T	6437.1	CATGATCGAAAACCATGGCTT
W6	iPLEX	PTA_2659_C1	ACGTTGGATGAACTTCTCCAAGAGGACCAC	ACGTTGGATGGCTGACGAGTAAGTGTTGAC	107	99.8	78.7	45.9	41.2		R	6118.0	tatAGGACCACAATGCTAAA	T	6389.2	tatAGGACCACAATGCTAAAA	C	6405.2	tatAGGACCACAATGCTAAAG
W6	iPLEX	r_003c_h12	ACGTTGGATGCAATGCCAAGGGAAATGGTC	ACGTTGGATGGAATCACATCGAAGCAATACC	91	94.2	78.7	48.1	44.4	d	R	6259.1	ggATGTGTGACATTGTGGTG	T	6530.3	ggATGTGTGACATTGTGGTGA	C	6546.3	ggATGTGTGACATTGTGGTGG
W6	iPLEX	PTA_2211_C1	ACGTTGGATGGCTGAGACACAATAGGTTCC	ACGTTGGATGCGCTTCACTATCTGTGGTTG	119	98.6	78.7	49.1	52.9	D	R	6320.1	caccATAGGTTCCAGCAACCC	T	6591.3	caccATAGGTTCCAGCAACCCA	C	6607.3	caccATAGGTTCCAGCAACCCG
W6	iPLEX	PTA_2469_C1	ACGTTGGATGGAATTCCTCAAAATCAACTGG	ACGTTGGATGAATACCAAGCGGACAATGGC	106	88.0	78.7	47.0	47.1	Dh	R	6485.2	tttgAAATCAACTGGGCTGAG	G	6732.4	tttgAAATCAACTGGGCTGAGC	A	6812.3	tttgAAATCAACTGGGCTGAGT
W6	iPLEX	PTA_2473_C1	ACGTTGGATGTGCAGCTCGTCATGAAGAAG	ACGTTGGATGTTCTCAATGGCCTTGGCAAC	99	100.0	78.7	46.7	47.1	d	F	6492.2	aaggGCTCATGATGGTCTTGT	A	6763.4	aaggGCTCATGATGGTCTTGTA	G	6779.4	aaggGCTCATGATGGTCTTGTG
W6	iPLEX	PTA_7_C3	ACGTTGGATGACCGAACTTGATGCCGTTCT	ACGTTGGATGTAGAGGTGATCCACTCGAGG	109	95.8	78.7	52.1	50.0	dh	R	6662.3	ccccTGATGCCGTTCTTGGACA	T	6933.5	ccccTGATGCCGTTCTTGGACAA	C	6949.5	ccccTGATGCCGTTCTTGGACAG
W6	iPLEX	PTA_927_C1	ACGTTGGATGGCATCTTGTTTTAGTGGCCC	ACGTTGGATGTAAGCAGAGTACCAAGGCAG	116	99.0	78.7	52.3	47.6	h	F	6701.4	cGTGGCCCTTGTTCAGTTAAAC	G	6988.6	cGTGGCCCTTGTTCAGTTAAACG	T	7028.5	cGTGGCCCTTGTTCAGTTAAACT
W6	iPLEX	PTA_817_C1	ACGTTGGATGGCAATTTGGAATGCAAGGAC	ACGTTGGATGCCAGTTGTGGATTTACGAGC	100	98.6	78.7	45.3	38.9	Dg	R	6848.5	ggggATCAACATCATGGTAGGA	C	7135.7	ggggATCAACATCATGGTAGGAG	A	7175.6	ggggATCAACATCATGGTAGGAT
W6	iPLEX	PTA_42_C1	ACGTTGGATGTCAGGGCCTTGTTCTTCTGG	ACGTTGGATGTGTAACGCTACTTCGGTCAG	101	98.6	78.7	47.7	42.1		R	7060.6	gatgCTGGCTCGTTTTTATCAGA	G	7307.8	gatgCTGGCTCGTTTTTATCAGAC	A	7387.7	gatgCTGGCTCGTTTTTATCAGAT
W6	iPLEX	PTA_1958_C1	ACGTTGGATGTTTCATCGATGCATCCCGGC	ACGTTGGATGTCAACAGTCTGCGTAGAGTC	116	97.6	78.7	62.2	72.2	Dh	F	7097.6	gtgggTCCCGGCCAGGAGCTGCT	C	7344.8	gtgggTCCCGGCCAGGAGCTGCTC	T	7424.7	gtgggTCCCGGCCAGGAGCTGCTT
W6	iPLEX	PTA_684_C2	ACGTTGGATGGCCTTCAGGAACATCAAGAC	ACGTTGGATGTGTTGGATGAGCCCTTGGCG	96	94.3	78.7	63.9	68.2	D	R	7259.7	ccAGACCATCGCCGAGTGCCTCGC	G	7506.9	ccAGACCATCGCCGAGTGCCTCGCC	A	7586.8	ccAGACCATCGCCGAGTGCCTCGCT
W6	iPLEX	PTA_1710_C1	ACGTTGGATGGTAGCTCTAGCGTGTAGAAG	ACGTTGGATGCAGGCAAAGGGATGCTTTTC	100	100.0	78.7	53.2	47.6	dH	F	7456.9	catTGAAGATGTGGGATGCGAATC	C	7704.0	catTGAAGATGTGGGATGCGAATCC	G	7744.1	catTGAAGATGTGGGATGCGAATCG
W6	iPLEX	PTA_1162_C1	ACGTTGGATGCCAGAAGCTGAGAAGAAAGA	ACGTTGGATGCGCTAGTGAAAATACCGATAC	120	89.4	78.7	45.6	2011-01-26		F	7549.0	gGAAGAAAGAAAAAAGAGATGAAT	A	7820.2	gGAAGAAAGAAAAAAGAGATGAATA	G	7836.2	gGAAGAAAGAAAAAAGAGATGAATG
W6	iPLEX	PTA_2484_C1	ACGTTGGATGGCAGCAACATTCTGTTCTAC	ACGTTGGATGTAAAGCTGCAGACTCTCTGG	113	97.9	78.7	51.1	39.1	h	F	7623.0	gcTTCTGTTCTACTGTAAGTGCAAC	C	7870.1	gcTTCTGTTCTACTGTAAGTGCAACC	T	7950.1	gcTTCTGTTCTACTGTAAGTGCAACT
W6	iPLEX	PTA_1924_C1	ACGTTGGATGACTCGACAAATTATCTGCGG	ACGTTGGATGTACACTGGAAAGTGCAAGCG	104	98.5	78.7	45.6	2011-08-31		F	7658.0	cctCAAATAAATCTCAAGGTAGGTA	C	7905.2	cctCAAATAAATCTCAAGGTAGGTAC	T	7985.1	cctCAAATAAATCTCAAGGTAGGTAT
W7	iPLEX	PTA_403_C1	ACGTTGGATGTGTTCTTCCGAACACGGTTG	ACGTTGGATGTGGTCTCTTACACCAGCAAC	99	100.0	73.3	49.3	47.1	d	R	5083.3	TTCACGCCATAAACCCA	G	5330.5	TTCACGCCATAAACCCAC	A	5410.4	TTCACGCCATAAACCCAT
W7	iPLEX	PTA_1198_C1	ACGTTGGATGCATTCCTCGGGACAGATATG	ACGTTGGATGGGGAGCTTCCTCCTATTTC	92	98.2	73.3	51.4	52.9	d	R	5126.4	AAGACGAACACCACCCA	G	5373.6	AAGACGAACACCACCCAC	A	5453.5	AAGACGAACACCACCCAT
W7	iPLEX	LpGK_6763	ACGTTGGATGGGATCACAAATCAGAGGGAG	ACGTTGGATGCCATCCACACTATGGCATTG	101	100.0	73.3	49.7	52.9	d	F	5228.4	TGGAGCAAATCCACAGG	G	5515.6	TGGAGCAAATCCACAGGG	T	5555.5	TGGAGCAAATCCACAGGT
W7	iPLEX	PTA_2974_C1	ACGTTGGATGAGCTTAATGGCTCAGTGCTC	ACGTTGGATGAACCGCGCAAAAAACGAAGG	94	99.9	73.3	48.0	52.9	Dg	F	5299.5	TCAGGGTCAATAAGGGG	G	5586.7	TCAGGGTCAATAAGGGGG	T	5626.6	TCAGGGTCAATAAGGGGT
W7	iPLEX	PTA_1614_C1	ACGTTGGATGAGGGTTTAGTCCTCATCCTC	ACGTTGGATGTGGTCACAGTCGCTGAAGTC	99	98.6	73.3	48.9	50.0		R	5483.6	GGTGCCCAAACCTTTAAG	T	5754.8	GGTGCCCAAACCTTTAAGA	A	5810.7	GGTGCCCAAACCTTTAAGT
W7	iPLEX	PTA_1953_C1	ACGTTGGATGCTACAAGACGCTGAGGGACA	ACGTTGGATGACTTGTCGAAGAGGACGAAG	112	95.5	73.3	54.6	57.9	d	F	5659.7	TCATGCTCTCCCAGCTCAC	C	5906.9	TCATGCTCTCCCAGCTCACC	T	5986.8	TCATGCTCTCCCAGCTCACT
W7	iPLEX	PTA_422_C1	ACGTTGGATGCACTGTGGTAAGGATCGATG	ACGTTGGATGAATAGCGACATGCCATGGTG	100	100.0	73.3	50.7	47.4		R	5845.8	GATCGATGTGCAAACCAGA	G	6093.0	GATCGATGTGCAAACCAGAC	C	6133.0	GATCGATGTGCAAACCAGAG
W7	iPLEX	PTA_1130_C1	ACGTTGGATGGCCGATGTTCTTGAGGACG	ACGTTGGATGCGTACGGGATGCAGTCTATG	100	94.6	73.3	58.5	68.4	D	F	5940.8	GGCCGGAGAGGTGCTTGTG	C	6188.0	GGCCGGAGAGGTGCTTGTGC	G	6228.1	GGCCGGAGAGGTGCTTGTGG
W7	iPLEX	PTA_1254_C1	ACGTTGGATGCCTCGAGGCACGCAAGAAA	ACGTTGGATGAGACCCTCGCCAACAATGC	80	86.3	73.3	52.9	52.6		F	6049.0	cCACGCAAGAAACCTCCAGA	A	6320.2	cCACGCAAGAAACCTCCAGAA	G	6336.2	cCACGCAAGAAACCTCCAGAG
W7	iPLEX	PTA_1101_C1	ACGTTGGATGGCTGCATTTGGTGGAGTATG	ACGTTGGATGTAGCACCCATGAAATCAGCC	81	98.6	73.3	50.5	47.4	D	F	6259.1	gTTGGTGGAGTATGCATTGG	G	6546.3	gTTGGTGGAGTATGCATTGGG	T	6586.2	gTTGGTGGAGTATGCATTGGT
W7	iPLEX	PTA_1252_C1	ACGTTGGATGTACTTGAGGATGACGTCGGC	ACGTTGGATGAGATGCACAAGAAGGTCTGG	114	97.8	73.3	52.9	64.7	DH	R	6416.2	cagtCCGACGAGCACGATGTC	G	6663.4	cagtCCGACGAGCACGATGTCC	C	6703.4	cagtCCGACGAGCACGATGTCG
W7	iPLEX	PTA_918_C1	ACGTTGGATGGCCTCGGGCTGACGATTTAT	ACGTTGGATGAGGAGATGATTAGGAGGAGG	104	96.0	73.3	49.2	42.9	D	R	6467.2	GGGCTGACGATTTATTTACTG	T	6738.4	GGGCTGACGATTTATTTACTGA	A	6794.3	GGGCTGACGATTTATTTACTGT
W7	iPLEX	PTA_644_C1	ACGTTGGATGTGCGAAGCTGCAACAGAATG	ACGTTGGATGACATCCAAATAGCGTGTGGC	104	99.9	73.3	45.3	38.9	d	F	6620.3	agtcACTTACACATTTGCTTCC	C	6867.5	agtcACTTACACATTTGCTTCCC	T	6947.4	agtcACTTACACATTTGCTTCCT
W7	iPLEX	PTA_2970_C1	ACGTTGGATGTGTTGAGACCATCTTAAGGC	ACGTTGGATGTTCAGATTCAGCCACTGGAC	93	98.4	73.3	45.3	47.1	D	F	6833.5	gggagGGCAAGCATATGTACAC	A	7104.7	gggagGGCAAGCATATGTACACA	G	7120.7	gggagGGCAAGCATATGTACACG
W7	iPLEX	PTA_1095_C1	ACGTTGGATGATCACTCTGTCCTGAAGAGC	ACGTTGGATGAACGGTTTATGGTGCGATGG	104	99.9	73.3	48.7	34.8		R	6899.5	CATACTCTTTCTCAACTGCTTTA	C	7186.7	CATACTCTTTCTCAACTGCTTTAG	A	7226.6	CATACTCTTTCTCAACTGCTTTAT
W7	iPLEX	PTA_1045_C1	ACGTTGGATGGCTGCGAAAATAGACGAGAT	ACGTTGGATGGAAAAGCTAGACCTGGAGTA	120	90.8	73.3	51.2	42.9		R	6989.6	tcTTTAGTTTACCGGACAATCGC	T	7260.8	tcTTTAGTTTACCGGACAATCGCA	C	7276.8	tcTTTAGTTTACCGGACAATCGCG
W7	iPLEX	PTA_2844_C1	ACGTTGGATGTGTAAGTACTGAGTCCTGGC	ACGTTGGATGGTCTTGACAGCCAGAATGAG	100	100.0	73.3	54.3	43.5		R	7020.6	TGGCCAGTGGTTACTTTCTCATA	C	7307.8	TGGCCAGTGGTTACTTTCTCATAG	A	7347.7	TGGCCAGTGGTTACTTTCTCATAT
W7	iPLEX	rg1_012d_d09	ACGTTGGATGTAGAAACCTGGAGGTACAAG	ACGTTGGATGGTTCCCAGAACCACAGCAAG	92	96.9	73.3	47.2	40.0		R	7154.7	ggaGAGGTACAAGATTCACAGAA	T	7425.9	ggaGAGGTACAAGATTCACAGAAA	C	7441.9	ggaGAGGTACAAGATTCACAGAAG
W7	iPLEX	PTA_845_C1	ACGTTGGATGAGAAGCTTTGCAATCGTGCC	ACGTTGGATGCACGCGTTTAGAACATCCAG	100	100.0	73.3	54.1	50.0	Dh	F	7383.8	ggatTGCCAACTATAGTCGTGGCT	C	7631.0	ggatTGCCAACTATAGTCGTGGCTC	T	7710.9	ggatTGCCAACTATAGTCGTGGCTT
W7	iPLEX	PTA_594_C1	ACGTTGGATGGAACGTGTCGATGAGTATGG	ACGTTGGATGATGCCAAGGATGCCAGTGAC	100	98.6	73.3	56.9	60.0	Dh	R	7498.9	gtcgAGAGAGAGCTTGGCTGAGGC	G	7746.0	gtcgAGAGAGAGCTTGGCTGAGGCC	A	7826.0	gtcgAGAGAGAGCTTGGCTGAGGCT
W7	iPLEX	PTA_734_C1	ACGTTGGATGGCAAAAAAGAAGCAGCTTCA	ACGTTGGATGCTCGTCCGGATCATCATAAG	107	91.8	73.3	50.4	47.6	Dg	F	7506.9	gggGCAGCTTCATATAGAGAAGGG	A	7778.1	gggGCAGCTTCATATAGAGAAGGGA	G	7794.1	gggGCAGCTTCATATAGAGAAGGGG
W7	iPLEX	PTA_112_C1	ACGTTGGATGGTTTTGTTGGTACCTGATTG	ACGTTGGATGAACCAACATCCTGTCAAGGC	83	93.3	73.3	48.0	38.1	D	F	7591.0	tacaTGATTGTTGTACTATCAACCC	A	7862.2	tacaTGATTGTTGTACTATCAACCCA	G	7878.2	tacaTGATTGTTGTACTATCAACCCG
W7	iPLEX	PTA_2331_C1	ACGTTGGATGCGTAGGTTTTTAGCTGATTG	ACGTTGGATGTGCCATTCTGCCAAGCTTTC	116	93.4	73.3	49.4	29.2	d	F	7661.0	aTAGCTGATTGATGTTTTCAAATCT	C	7908.2	aTAGCTGATTGATGTTTTCAAATCTC	T	7988.1	aTAGCTGATTGATGTTTTCAAATCTT
W7	iPLEX	PTA_126_C3	ACGTTGGATGCCAAGGCGCTAGTATTATAG	ACGTTGGATGGAAAAACAGGGCTGTTTCTC	107	97.0	73.3	53.4	47.6	d	R	7669.0	gccaCAGCAGAATTCCAGCAAGAGT	T	7940.2	gccaCAGCAGAATTCCAGCAAGAGTA	C	7956.2	gccaCAGCAGAATTCCAGCAAGAGTG
W8	iPLEX	PTA_305_C1	ACGTTGGATGATTGTCTTGGGTCTTCCTGC	ACGTTGGATGGAAGATCTGAAGCCTCTTCC	103	100.0	79.8	57.8	70.6	D	R	5076.3	GCTTGCCCAACCCGCAC	G	5323.5	GCTTGCCCAACCCGCACC	T	5347.5	GCTTGCCCAACCCGCACA
W8	iPLEX	PTA_2871_C1	ACGTTGGATGTGGTCCTTCAAGATGTCCAG	ACGTTGGATGTAGCGTTTCGTACCAAGGTG	96	99.9	79.8	52.6	52.9	D	R	5143.3	ATGCTCCCGTTGCTGTT	G	5390.5	ATGCTCCCGTTGCTGTTC	C	5430.6	ATGCTCCCGTTGCTGTTG
W8	iPLEX	PTA_669_C1	ACGTTGGATGTGCCAAGATGTGTCTGTGTC	ACGTTGGATGAGGCTGAAACCAGCACAGAG	97	98.5	79.8	53.5	58.8	d	R	5257.4	TGTCTGTGTCGAGCGGA	G	5504.6	TGTCTGTGTCGAGCGGAC	C	5544.6	TGTCTGTGTCGAGCGGAG
W8	iPLEX	PTA_676_C1	ACGTTGGATGAGAACCAAGAAGCTCTGCTC	ACGTTGGATGAGTGCGATCCCACATCTCGG	94	94.2	79.8	52.6	58.8	D	F	5468.6	aAAGCTCTGCTCAGGCAC	A	5739.8	aAAGCTCTGCTCAGGCACA	G	5755.8	aAAGCTCTGCTCAGGCACG
W8	iPLEX	PTA_456_C3	ACGTTGGATGAGGTGATACACCATCATCTC	ACGTTGGATGAGAAGGACCTAATGGGCAAG	114	97.8	79.8	54.8	64.7	d	F	5582.6	aAGAGCACGACTGGCAGG	C	5829.8	aAGAGCACGACTGGCAGGC	G	5869.9	aAGAGCACGACTGGCAGGG
W8	iPLEX	PTA_529_C2	ACGTTGGATGTCTTGGTGCGCTTGTAGTAG	ACGTTGGATGAACAGGAAGGACAAGGACTC	108	99.7	79.8	53.7	61.1	d	R	5613.7	GTAGCGAGCAAGGCGATG	C	5900.9	GTAGCGAGCAAGGCGATGG	A	5940.8	GTAGCGAGCAAGGCGATGT
W8	iPLEX	PTA_898_C1	ACGTTGGATGCAAAGAACGAGTTTGGTGTG	ACGTTGGATGACATGGCGTCCTCTCAACTG	100	97.1	79.8	48.3	52.9	D	R	5708.7	ccTGGATCCACCATCTGAC	T	5979.9	ccTGGATCCACCATCTGACA	C	5995.9	ccTGGATCCACCATCTGACG
W8	iPLEX	PTA_1266_C1	ACGTTGGATGGGTATTCTCCGAGTTGCAAT	ACGTTGGATGGACAGGGAGAGTATATTGGC	118	94.8	79.8	47.4	36.8	D	F	5795.8	TCCGAGTTGCAATAAATCA	G	6083.0	TCCGAGTTGCAATAAATCAG	T	6122.9	TCCGAGTTGCAATAAATCAT
W8	iPLEX	PTA_1742_C1	ACGTTGGATGACATCGAAGGGCAGACTTCC	ACGTTGGATGTTGTGCCAAAGGAAAATGCC	97	97.1	79.8	49.3	45.0	Ds	F	6042.9	AGACTTCCCATGATCTTCTG	A	6314.1	AGACTTCCCATGATCTTCTGA	T	6370.0	AGACTTCCCATGATCTTCTGT
W8	iPLEX	PTA_664_C1	ACGTTGGATGGCACTTAGAAGGGCAAATGG	ACGTTGGATGGGATTAGTGTGCCTCATTCG	100	100.0	79.8	46.0	35.0		R	6171.0	TGTTCAGTGGCAAATATATG	C	6458.2	TGTTCAGTGGCAAATATATGG	A	6498.1	TGTTCAGTGGCAAATATATGT
W8	iPLEX	PTA_1969_C1	ACGTTGGATGGAAACCATCATGGAGCACAC	ACGTTGGATGTAGAAACGAGACAGCTCGAC	100	100.0	79.8	51.9	55.6	D	R	6283.1	cccCACACACGACACACAAGC	T	6554.3	cccCACACACGACACACAAGCA	A	6610.2	cccCACACACGACACACAAGCT
W8	iPLEX	PTA_1613_C1	ACGTTGGATGCATGATTCCAGGGACAGCAG	ACGTTGGATGCTGAAGCCATTGCGCATAAC	91	98.2	79.8	53.3	57.9		R	6406.2	aaAGCAGGTGGTACTCTCCTC	G	6653.4	aaAGCAGGTGGTACTCTCCTCC	A	6733.3	aaAGCAGGTGGTACTCTCCTCT
W8	iPLEX	PTA_1961_C1	ACGTTGGATGTTGCTTCTGTTCCTCTTGGC	ACGTTGGATGATACATTCGAAATTCAGAG	103	78.3	79.8	50.2	52.9	ds	F	6413.2	gctgACTGATGAGCTGTCCCT	A	6684.4	gctgACTGATGAGCTGTCCCTA	G	6700.4	gctgACTGATGAGCTGTCCCTG
W8	iPLEX	PTA_2003_C1	ACGTTGGATGAATCCTGCTGGTATGAGTG	ACGTTGGATGGTGACTATGTGTTTCCTCAG	119	95.1	79.8	50.2	42.9	h	F	6771.4	tTGCTGGTATGAGTGTACATTC	C	7018.6	tTGCTGGTATGAGTGTACATTCC	A	7042.6	tTGCTGGTATGAGTGTACATTCA
W8	iPLEX	PTA_4_C1	ACGTTGGATGTCCCAAGATCGAGGAAGAAC	ACGTTGGATGCCATGGCTTCAACACATTCC	103	100.0	79.8	46.3	2011-03-27		F	6830.5	TTGAAATGGAAATTGCTAAAAG	C	7077.7	TTGAAATGGAAATTGCTAAAAGC	T	7157.6	TTGAAATGGAAATTGCTAAAAGT
W8	iPLEX	PTA_2523_C1	ACGTTGGATGCCTGTAGAGAACCAATCTCC	ACGTTGGATGCAACCGCTGTTTCTATCGTC	96	99.9	79.8	50.8	58.8	Dg	R	6839.5	gtttaCGGGGTAGGAGTCACAA	T	7110.7	gtttaCGGGGTAGGAGTCACAAA	C	7126.7	gtttaCGGGGTAGGAGTCACAAG
W8	iPLEX	PTA_335_C2	ACGTTGGATGGATGCTATCCCTGATGGTTG	ACGTTGGATGGTCCAAGGCATCACTGAAAG	95	99.9	79.8	48.7	52.9	Dsg	F	6942.5	ggggaGATGGTTGGATGGGTCT	C	7189.7	ggggaGATGGTTGGATGGGTCTC	A	7213.7	ggggaGATGGTTGGATGGGTCTA
W8	iPLEX	PTA_1100_C1	ACGTTGGATGTATCTGGAGTTGTGGTGGTC	ACGTTGGATGTGCATACATGACAAGGTCTG	103	98.5	79.8	46.1	2011-04-30	D	F	6963.6	TCGACAATATGTCTTACTATTTC	G	7250.8	TCGACAATATGTCTTACTATTTCG	T	7290.6	TCGACAATATGTCTTACTATTTCT
W8	iPLEX	PTA_1692_C1	ACGTTGGATGGGATGATCTTGACAAGGAGC	ACGTTGGATGTTTGTGAGCTCTGGGAAGTG	101	100.0	79.8	51.4	47.6	D	R	7337.8	ggcGCTTAACACCTATGCCATGAG	T	7609.0	ggcGCTTAACACCTATGCCATGAGA	C	7625.0	ggcGCTTAACACCTATGCCATGAGG
W8	iPLEX	PTA_786_C1	ACGTTGGATGCTCGATCTGAATCACAATAAG	ACGTTGGATGGTCTGTTATTGAAGTTCGC	81	83.7	79.8	48.7	2011-04-30	D	R	7410.9	aTGAATCACAATAAGGTCAAGAAA	G	7658.1	aTGAATCACAATAAGGTCAAGAAAC	A	7738.0	aTGAATCACAATAAGGTCAAGAAAT
W8	iPLEX	PTA_2404_C1	ACGTTGGATGAGTCTCTCCTTGTCTCTCTC	ACGTTGGATGAGATGTGGCAACTCTAGCTG	101	100.0	79.8	46.2	33.3	D	R	7497.9	accaCTTTATTTCACCAACAAACAC	T	7769.1	accaCTTTATTTCACCAACAAACACA	C	7785.1	accaCTTTATTTCACCAACAAACACG
W8	iPLEX	LpCadelp_1238	ACGTTGGATGCGCACAAACAAGGAATGGAA	ACGTTGGATGATATCCGACCATTACCAGAC	106	94.5	79.8	45.0	20.0	D	R	7571.0	TAATACTTACAATTGTTTTACTTCT	G	7818.1	TAATACTTACAATTGTTTTACTTCTC	A	7898.1	TAATACTTACAATTGTTTTACTTCTT
W8	iPLEX	PTA_1480_C1	ACGTTGGATGAAGTCTCAGAGGTGGACTTC	ACGTTGGATGTCTGATAAATCTGCAGGCCG	117	98.9	79.8	47.5	40.0	dH	F	7578.0	aactaAGTTCATACAACACTCGATC	A	7849.2	aactaAGTTCATACAACACTCGATCA	G	7865.2	aactaAGTTCATACAACACTCGATCG
W8	iPLEX	PTA_26_C1	ACGTTGGATGTGTCTCCAAAGAACCTCCTC	ACGTTGGATGCTTATCAAATCCAGGGTGGC	109	99.7	79.8	54.4	52.4	Dg	F	7701.0	ggggCCGTCACAAGGACTGCAAATC	C	7948.2	ggggCCGTCACAAGGACTGCAAATCC	G	7988.2	ggggCCGTCACAAGGACTGCAAATCG
W9	iPLEX	PTA_475_C1	ACGTTGGATGTGACTTGGTGCAAGGTTGG	ACGTTGGATGGCTTCAGCCAGCACAAATAC	102	98.4	71.1	49.7	52.9	d	F	5152.4	GGCCATGCTCTCTTTGA	C	5399.5	GGCCATGCTCTCTTTGAC	A	5423.6	GGCCATGCTCTCTTTGAA
W9	iPLEX	PTA_3032_C1	ACGTTGGATGAGTGGAACCAAAAGATGGGC	ACGTTGGATGCTTTCGCGGACCTGGAAATC	118	97.3	71.1	53.7	58.8	d	R	5208.4	TCGGTTGGGTAGCCCTT	G	5455.6	TCGGTTGGGTAGCCCTTC	A	5535.5	TCGGTTGGGTAGCCCTTT
W9	iPLEX	PTA_1462_C1	ACGTTGGATGCCTGACATGGCCATTTGAAC	ACGTTGGATGTCCCTTGAACCATGAAGCTG	101	100.0	71.1	49.8	58.8	DH	R	5288.4	GTTGGGTTGTCTCGGAG	C	5575.6	GTTGGGTTGTCTCGGAGG	A	5615.5	GTTGGGTTGTCTCGGAGT
W9	iPLEX	PTA_203_C1	ACGTTGGATGGTTCTGTTATGAATTCTGG	ACGTTGGATGCCAACTTAGCTTGCTTGCTC	89	87.5	71.1	49.2	44.4	D	R	5498.6	TATGAATTCTGGCCAGCA	G	5745.8	TATGAATTCTGGCCAGCAC	A	5825.7	TATGAATTCTGGCCAGCAT
W9	iPLEX	PTA_486_C1	ACGTTGGATGTCCTGGCAAGAAAGTGGATG	ACGTTGGATGCCGTTCTTGCGGTATTTTAC	104	98.5	71.1	50.0	55.6	D	F	5646.7	GAGGAAGTGGACAGAAGC	C	5893.9	GAGGAAGTGGACAGAAGCC	T	5973.8	GAGGAAGTGGACAGAAGCT
W9	iPLEX	PTA_2126_C1	ACGTTGGATGATTATCTGGAGATGCCTGCC	ACGTTGGATGAAGTCGTTCCTGAAGGTGTC	102	100.0	71.1	57.1	57.9		R	5779.8	AGATGCCTGCCGCTCTGAT	G	6026.9	AGATGCCTGCCGCTCTGATC	A	6106.9	AGATGCCTGCCGCTCTGATT
W9	iPLEX	PTA_2248_C1	ACGTTGGATGATTTAGGCTAGCAGGAGAGG	ACGTTGGATGAGTAGCCTGCCTTGTATTGG	115	99.1	71.1	50.2	58.8	Dh	R	5788.8	gaAGAGGTCCCCAGTTCTC	T	6060.0	gaAGAGGTCCCCAGTTCTCA	C	6076.0	gaAGAGGTCCCCAGTTCTCG
W9	iPLEX	PTA_572_C1	ACGTTGGATGGGATGAACACCGCTGATGAC	ACGTTGGATGTGTGATGGACATGGTTCTGG	106	98.4	71.1	48.6	52.9	d	R	5932.9	gaGCTGATGACTTGGAGGA	C	6220.1	gaGCTGATGACTTGGAGGAG	A	6260.0	gaGCTGATGACTTGGAGGAT
W9	iPLEX	PTA_1432_C1	ACGTTGGATGCGGAAAGACCCAAACGGTAA	ACGTTGGATGACCGTGTGGAGGAAACTAGC	113	95.4	71.1	48.1	40.0	d	R	6143.0	AAGAGCACAATACACTTGAG	G	6390.2	AAGAGCACAATACACTTGAGC	T	6414.2	AAGAGCACAATACACTTGAGA
W9	iPLEX	PTA_859_C1	ACGTTGGATGAGATTACGCCTATGGAGCCG	ACGTTGGATGGAACCTCGATCTCGAATACC	100	98.6	71.1	54.9	61.1	g	F	6174.0	ggTCCAGCCTGGGGAATTCG	A	6445.2	ggTCCAGCCTGGGGAATTCGA	G	6461.2	ggTCCAGCCTGGGGAATTCGG
W9	iPLEX	PTA_380_C1	ACGTTGGATGTTTCGCCACCAACAACACAG	ACGTTGGATGTACTACGAGGATGAGACTGC	81	98.6	71.1	54.4	57.9	D	R	6345.1	ccCACAGACAGCACATGTGCC	T	6616.3	ccCACAGACAGCACATGTGCCA	A	6672.2	ccCACAGACAGCACATGTGCCT
W9	iPLEX	PTA_1012_C2	ACGTTGGATGCTGTTCCATTCAGTGAACCG	ACGTTGGATGTGCCGTCTTTCAGATCTTTG	113	97.9	71.1	49.3	40.0		F	6507.2	gGTGAACCGTTTGTGATTGAT	C	6754.4	gGTGAACCGTTTGTGATTGATC	T	6834.3	gGTGAACCGTTTGTGATTGATT
W9	iPLEX	PTA_386_C1	ACGTTGGATGCAGACACAACCTGGATTTGC	ACGTTGGATGCCTCAGCCTTGATGAACTTG	84	99.0	71.1	55.8	52.4	dH	F	6539.2	TGGATTTGCTCGTGGGTTGAG	C	6786.4	TGGATTTGCTCGTGGGTTGAGC	T	6866.3	TGGATTTGCTCGTGGGTTGAGT
W9	iPLEX	PTA_2339_C1	ACGTTGGATGTGGCCAGAAGATGGATCTTG	ACGTTGGATGGCCTTATCAATGGATTTTGAG	110	89.8	71.1	50.2	36.4	d	F	6715.4	TGTTCTACACTTTGCAAATTGG	C	6962.6	TGTTCTACACTTTGCAAATTGGC	T	7042.5	TGTTCTACACTTTGCAAATTGGT
W9	iPLEX	PTA_586_C2	ACGTTGGATGAGTTGATGGAGGCGTTGATG	ACGTTGGATGACGTCCAGAACCTCATCACC	113	97.9	71.1	55.0	52.4	dg	R	6919.5	aGTTGATGGGGAAGTGAGCGTA	G	7166.7	aGTTGATGGGGAAGTGAGCGTAC	C	7206.7	aGTTGATGGGGAAGTGAGCGTAG
W9	iPLEX	PTA_505_C2	ACGTTGGATGGGTGATCAGGAAGAACCTTG	ACGTTGGATGAGGCCTCGTAGAACTTGTTG	112	99.4	71.1	49.0	36.4		F	7010.6	tCATTGAGCTCTTCTTTGAGATT	G	7297.8	tCATTGAGCTCTTCTTTGAGATTG	T	7337.7	tCATTGAGCTCTTCTTTGAGATTT
W9	iPLEX	PTA_98_C1	ACGTTGGATGAATTCCTCCTTTCTCGCTGG	ACGTTGGATGACAACCATCCATGAGTCCAC	104	99.9	71.1	48.9	38.1	ds	F	7122.6	ggTATTGTTAGCTGTTTTGGGTC	A	7393.8	ggTATTGTTAGCTGTTTTGGGTCA	T	7449.7	ggTATTGTTAGCTGTTTTGGGTCT
W9	iPLEX	PTA_3100_C1	ACGTTGGATGCAGGTAAACCATGCATCCAA	ACGTTGGATGGGATGCTAAGTTTCATAGTG	120	89.2	71.1	50.3	34.8		R	7246.7	cTCCAAATAAGCATCTTTCCTGTA	T	7517.9	cTCCAAATAAGCATCTTTCCTGTAA	A	7573.8	cTCCAAATAAGCATCTTTCCTGTAT
W9	iPLEX	PTA_449_C1	ACGTTGGATGGTCACGCGAGGAGGAATTTG	ACGTTGGATGCATCAGTTTGGCGGTATCAG	99	98.6	71.1	58.2	54.5	d	F	7482.9	ggGCGAGGAGGAATTTGCACCAGT	G	7770.1	ggGCGAGGAGGAATTTGCACCAGTG	T	7810.0	ggGCGAGGAGGAATTTGCACCAGTT
W9	iPLEX	PTA_30_C2	ACGTTGGATGCAGACTCTTTCTTCCGTTGC	ACGTTGGATGGTTTGCTGAGGCAAATGCTG	117	98.9	71.1	53.9	40.0	D	R	7607.0	GCACATGCACATAGTTTTTTGATCC	T	7878.2	GCACATGCACATAGTTTTTTGATCCA	C	7894.2	GCACATGCACATAGTTTTTTGATCCG
W9	iPLEX	PTA_824_C1	ACGTTGGATGGGGCAGATGCTTGAGATTTG	ACGTTGGATGTTATGGTTGGTGGATTCCCC	113	99.3	71.1	47.7	28.0		R	7657.0	AGATTGAAACATTCTTAGACATAAC	T	7928.2	AGATTGAAACATTCTTAGACATAACA	C	7944.2	AGATTGAAACATTCTTAGACATAACG
W9	iPLEX	PTA_2547_C1	ACGTTGGATGTGTTGCTGCTGCATCCTGCG	ACGTTGGATGGATGATGATATTTCTACATT	120	63.0	71.1	46.9	2011-01-26		F	7704.0	ggCAACAAATTTTTAAGCTGTGTAA	A	7975.2	ggCAACAAATTTTTAAGCTGTGTAAA	G	7991.3	ggCAACAAATTTTTAAGCTGTGTAAG
W10	iPLEX	PTA_20_C3	ACGTTGGATGGCCCAAATTTACGGCAACAA	ACGTTGGATGCCGAGCCCCTCCACCACCA	80	67.7	71.8	51.9	58.8	D	F	5133.4	CGGCAACAACAATCCCG	C	5380.5	CGGCAACAACAATCCCGC	T	5460.5	CGGCAACAACAATCCCGT
W10	iPLEX	PTA_275_C1	ACGTTGGATGAAGGCCAGTCTCGTCGAAAG	ACGTTGGATGACTCTTCATTCGTCGTCGTC	106	98.4	71.8	49.4	52.9	d	F	5179.4	CTCGTCGAAAGGCTCAA	C	5426.6	CTCGTCGAAAGGCTCAAC	T	5506.5	CTCGTCGAAAGGCTCAAT
W10	iPLEX	PTA_1007_C1	ACGTTGGATGGTTTTGCACTCTTGGCTGAC	ACGTTGGATGGCCATTATTACTGAAATTAATC	85	67.9	71.8	57.6	70.6	D	R	5349.5	tACTACCCCAGCCGCACC	T	5620.7	tACTACCCCAGCCGCACCA	A	5676.6	tACTACCCCAGCCGCACCT
W10	iPLEX	PTA_608_C1	ACGTTGGATGAGTGACCTTGTTGACGAAGC	ACGTTGGATGTCTCACGGGATCTTACTCTC	100	100.0	71.8	45.7	44.4	D	R	5547.6	AATAAGGGATCTTCCAGG	G	5794.8	AATAAGGGATCTTCCAGGC	A	5874.7	AATAAGGGATCTTCCAGGT
W10	iPLEX	PTA_604_C1	ACGTTGGATGGCCTGTGGTGCAATGTTATC	ACGTTGGATGGGGCATACAGACTTAGTACC	103	98.5	71.8	48.5	47.4	d	F	5760.7	CTTGTCTGAACCTTGTGTC	A	6032.0	CTTGTCTGAACCTTGTGTCA	G	6048.0	CTTGTCTGAACCTTGTGTCG
W10	iPLEX	PTA_109_C1	ACGTTGGATGATGACACTTAGACCTGGCTC	ACGTTGGATGAAGGCTGACATCGGTATTGC	112	99.4	71.8	46.9	47.1	D	R	5836.8	gaTCGGTAAGCACAATGTC	T	6108.0	gaTCGGTAAGCACAATGTCA	C	6124.0	gaTCGGTAAGCACAATGTCG
W10	iPLEX	PTA_406_C1	ACGTTGGATGAGACTTTTGCTCAGGCTGTG	ACGTTGGATGAATCCCCAGCAGGCTTTTTC	98	100.0	71.8	45.3	47.1	D	F	5925.9	gaGTGAAACCAAGAGTGTG	A	6197.1	gaGTGAAACCAAGAGTGTGA	G	6213.1	gaGTGAAACCAAGAGTGTGG
W10	iPLEX	PTA_1113_C1	ACGTTGGATGTCTTCGGTAACCTTGTACGC	ACGTTGGATGGCCTGGCTGTATATGATACC	107	99.8	71.8	50.1	47.4	d	R	5978.9	cCCTTGTACGCCCATTACTT	T	6250.1	cCCTTGTACGCCCATTACTTA	A	6306.0	cCCTTGTACGCCCATTACTTT
W10	iPLEX	PTA_1813_C1	ACGTTGGATGTCTCACTAGCAGGAGAGAGG	ACGTTGGATGCAAGGCTGAAATTGCTCTCC	92	98.3	71.8	56.5	60.0	D	F	6158.0	GCAGCGTAGCAATCCTGTGG	C	6405.2	GCAGCGTAGCAATCCTGTGGC	T	6485.1	GCAGCGTAGCAATCCTGTGGT
W10	iPLEX	PTA_280_C1	ACGTTGGATGGCACAACATTTTGAGACGCC	ACGTTGGATGATTAAGTACCTCCGAAGCAG	105	98.5	71.8	48.9	42.1	d	F	6350.1	ccAAATAACCGTTGTTCCAGC	A	6621.4	ccAAATAACCGTTGTTCCAGCA	T	6677.2	ccAAATAACCGTTGTTCCAGCT
W10	iPLEX	PTA_216_C1	ACGTTGGATGCAGATAATCCTGCTGTGTTC	ACGTTGGATGAGTAGACCATCCACCACTTC	109	98.2	71.8	49.4	33.3		F	6449.3	AGAAACAGCAAGAACCAAATT	A	6720.5	AGAAACAGCAAGAACCAAATTA	G	6736.5	AGAAACAGCAAGAACCAAATTG
W10	iPLEX	gsa_001d_c05	ACGTTGGATGAGTGCTTCAGGAACTTCTCG	ACGTTGGATGTTGAGACATTCCGCCGCAAG	101	98.6	71.8	64.2	82.4	DH	R	6529.2	gggtTCGGCGCAGCGGCGGAC	T	6800.4	gggtTCGGCGCAGCGGCGGACA	C	6816.4	gggtTCGGCGCAGCGGCGGACG
W10	iPLEX	LpCadelp_992	ACGTTGGATGGGAATCAACCAATAACTACC	ACGTTGGATGAGACTCAATAACATGGCCAG	96	92.9	71.8	50.4	45.5	d	R	6583.3	CCAATAACTACCTGTAATCCCC	T	6854.5	CCAATAACTACCTGTAATCCCCA	A	6910.4	CCAATAACTACCTGTAATCCCCT
W10	iPLEX	PTA_1578_C1	ACGTTGGATGGGGCATCTACTTTGAGCATC	ACGTTGGATGGCCAAGGACCAGTCTTCATA	103	97.4	71.8	47.1	42.1	Dh	R	6767.4	atgTGAGCATCAGATACAACTG	T	7038.6	atgTGAGCATCAGATACAACTGA	C	7054.6	atgTGAGCATCAGATACAACTGG
W10	iPLEX	PTA_291_C1	ACGTTGGATGTCGTCCATCGTTAACTCAGC	ACGTTGGATGCGGGTATACGCAGAAAGAAG	106	99.9	71.8	50.2	50.0	d	R	6953.5	cccGATTCCAGACTACCAGATGC	G	7200.7	cccGATTCCAGACTACCAGATGCC	T	7224.7	cccGATTCCAGACTACCAGATGCA
W10	iPLEX	PTA_200_C5	ACGTTGGATGGTGCAGCCCAAGCTTATCAG	ACGTTGGATGGTGATGCTGTGTTGCTTGTG	109	98.2	71.8	47.8	38.1	dh	R	6991.6	caAAGCTTATCAGTAATCTCAGC	T	7262.8	caAAGCTTATCAGTAATCTCAGCA	C	7278.8	caAAGCTTATCAGTAATCTCAGCG
W10	iPLEX	PTA_268_C1	ACGTTGGATGTGATACCACAGATCTGTGCG	ACGTTGGATGCTCGCATGGAAATACTGCTC	91	99.7	71.8	55.3	55.0	H	R	7095.6	ggaTGTGCGAGCTTTAGGTCACC	T	7366.8	ggaTGTGCGAGCTTTAGGTCACCA	C	7382.8	ggaTGTGCGAGCTTTAGGTCACCG
W10	iPLEX	PTA_491_C1	ACGTTGGATGTTAGGCCTTGGTCTTCTTGG	ACGTTGGATGACTGGGAGCCCAAGATCGTC	115	93.5	71.8	60.2	56.5	dH	F	7310.7	aCTTGGTCTTCTTGGGCACTGCCA	A	7582.0	aCTTGGTCTTCTTGGGCACTGCCAA	G	7598.0	aCTTGGTCTTCTTGGGCACTGCCAG
W10	iPLEX	PTA_1443_C1	ACGTTGGATGCAACGATGAAGACAAGAGTG	ACGTTGGATGCCAGATCCTTAAGTACCCAC	100	98.6	71.8	52.9	45.5	sh	R	7423.8	ggAGACAAGAGTGTTGTTGTCCTC	T	7695.0	ggAGACAAGAGTGTTGTTGTCCTCA	C	7711.0	ggAGACAAGAGTGTTGTTGTCCTCG
W10	iPLEX	PTA_954_C1	ACGTTGGATGGGTGTCAACAAGATGTGCAG	ACGTTGGATGACAATTGTGGGTAGCCCTTC	112	99.4	71.8	54.1	57.9		R	7476.9	gggagCAAGATGTGCAGCCACGAG	T	7748.1	gggagCAAGATGTGCAGCCACGAGA	C	7764.1	gggagCAAGATGTGCAGCCACGAGG
W10	iPLEX	PTA_396_C2	ACGTTGGATGGTATCTTTCAAGACAAAAGTC	ACGTTGGATGTGCTCCTTCAGAATGTCGAG	97	80.2	71.8	51.5	39.1	Dh	F	7529.9	ccTTCAAGACAAAAGTCTTCCATCC	G	7817.1	ccTTCAAGACAAAAGTCTTCCATCCG	T	7857.0	ccTTCAAGACAAAAGTCTTCCATCCT
W10	iPLEX	PTA_1250_C1	ACGTTGGATGAGAACTGGTGTAGCCAGATG	ACGTTGGATGCTCTTCACCATTCTGATCGG	114	99.2	71.8	58.2	54.5	d	R	7654.0	agcGCTCGATGAAGACCGCACCAAA	G	7901.2	agcGCTCGATGAAGACCGCACCAAAC	A	7981.1	agcGCTCGATGAAGACCGCACCAAAT
W10	iPLEX	PTA_1398_C1	ACGTTGGATGTGGAGTGAAGCCAAGTTCAG	ACGTTGGATGGATGAGGATATCTTCTTCAA	89	85.1	71.8	50.2	36.4	d	R	7662.0	catAAAGTTTCTTGTGTGATTCAGC	T	7933.2	catAAAGTTTCTTGTGTGATTCAGCA	C	7949.2	catAAAGTTTCTTGTGTGATTCAGCG
W11	iPLEX	PTA_493_C1	ACGTTGGATGGACACACCAGATACCTTGAC	ACGTTGGATGTGCTGGATTTGGTCGTAAGG	101	100.0	78.4	49.2	52.9	d	R	5099.3	ACCTTGAACCTGACACC	T	5370.5	ACCTTGAACCTGACACCA	C	5386.5	ACCTTGAACCTGACACCG
W11	iPLEX	PTA_1741_C1	ACGTTGGATGAGCGGTCTCTTCAGGACATT	ACGTTGGATGAGAGACCAACTGAGAGGATG	90	97.1	78.4	49.4	47.1	D	R	5194.4	TTTTACGACGAGCAGCA	G	5441.6	TTTTACGACGAGCAGCAC	A	5521.5	TTTTACGACGAGCAGCAT
W11	iPLEX	PTA_2923_C1	ACGTTGGATGGACATTGTCCTGCCCTTTGC	ACGTTGGATGACGTCGTCCTCTGCGATGAA	91	94.4	78.4	53.0	58.8	D	F	5235.4	ATCCCGTGGGACGAGAT	C	5482.6	ATCCCGTGGGACGAGATC	T	5562.5	ATCCCGTGGGACGAGATT
W11	iPLEX	PTA_1900_C1	ACGTTGGATGCGAAACTGCTTCCTGAAAAG	ACGTTGGATGGGCATAGTCATCATGCTTGG	100	98.6	78.4	50.2	50.0	D	R	5612.7	AAGAGTGAAGGGTCCTGA	T	5883.9	AAGAGTGAAGGGTCCTGAA	C	5899.9	AAGAGTGAAGGGTCCTGAG
W11	iPLEX	PTA_615_C1	ACGTTGGATGCATCTCAATACCTCCTTGGC	ACGTTGGATGGCAGGCAGATCCGAGTTAC	83	94.9	78.4	54.7	66.7	D	R	5691.7	cCTCCCTCGGCTTGGACTC	G	5938.9	cCTCCCTCGGCTTGGACTCC	A	6018.8	cCTCCCTCGGCTTGGACTCT
W11	iPLEX	PTA_1755_C1	ACGTTGGATGCAGAGGTAGCAAACGTTCAG	ACGTTGGATGATGTTCATGACCAGGAACCC	100	100.0	78.4	47.8	42.1	D	F	5771.8	CAAACGTTCAGCTAATTGC	G	6059.0	CAAACGTTCAGCTAATTGCG	T	6098.9	CAAACGTTCAGCTAATTGCT
W11	iPLEX	PTA_1555_C1	ACGTTGGATGACCGAGAGAGTTCCGAACTG	ACGTTGGATGCTTGTCTGTATGGAGCTACG	103	98.5	78.4	45.3	38.9	D	R	5971.9	ccAACTGCAAATCTTTCTCC	G	6219.1	ccAACTGCAAATCTTTCTCCC	A	6299.0	ccAACTGCAAATCTTTCTCCT
W11	iPLEX	PTA_514_C2	ACGTTGGATGTCTCGTTCATGAAGCGCAAG	ACGTTGGATGGCACATCTTAAGAGGCCTTC	99	100.0	78.4	51.3	40.0	d	F	6129.0	GCAAGCTGTTGTTTGCATTT	C	6376.2	GCAAGCTGTTGTTTGCATTTC	T	6456.1	GCAAGCTGTTGTTTGCATTTT
W11	iPLEX	PTA_889_C1	ACGTTGGATGTGGCATGTGAAGTTTCCAGG	ACGTTGGATGGTACTTCTACCACCATCCTG	103	99.2	78.4	45.6	36.8	D	R	6178.0	gTGATTTTAAGCAGGTCTTG	G	6425.2	gTGATTTTAAGCAGGTCTTGC	A	6505.1	gTGATTTTAAGCAGGTCTTGT
W11	iPLEX	PTA_1847_C1	ACGTTGGATGATGAAACCGAGATGACTGGC	ACGTTGGATGGATGATCTCAATGGTACCCG	117	98.9	78.4	50.2	55.6	dh	R	6336.1	cccGTCTCGGATCCACGAAAC	G	6583.3	cccGTCTCGGATCCACGAAACC	C	6623.3	cccGTCTCGGATCCACGAAACG
W11	iPLEX	PTA_1646_C1	ACGTTGGATGATCAGTCCCCTCTGCATCTG	ACGTTGGATGACCTGCCCAGAATGCTGATT	99	96.1	78.4	46.5	47.1	d	R	6535.3	gggtCGAAAGAGCTCTTGGAA	G	6782.4	gggtCGAAAGAGCTCTTGGAAC	C	6822.5	gggtCGAAAGAGCTCTTGGAAG
W11	iPLEX	PTA_1473_C1	ACGTTGGATGCAACAGGCACTCAAGAAAAC	ACGTTGGATGGCTGAGTATAGGGTTCTTCC	106	98.4	78.4	48.2	42.1		F	6661.3	cccCATTTCTTGATGAGGCCAT	C	6908.5	cccCATTTCTTGATGAGGCCATC	T	6988.4	cccCATTTCTTGATGAGGCCATT
W11	iPLEX	PTA_1484_C1	ACGTTGGATGGTCAATTGCTGATTGTACATC	ACGTTGGATGTCACGAGTATAGCTCAATGG	84	87.9	78.4	46.9	40.0		R	6669.4	tcGCTGATTGTACATCATCAAC	T	6940.6	tcGCTGATTGTACATCATCAACA	C	6956.6	tcGCTGATTGTACATCATCAACG
W11	iPLEX	PTA_2415_C1	ACGTTGGATGGGAGTCAGACATGCGATTTG	ACGTTGGATGTGCGGTACCTACATTGATTC	113	97.9	78.4	49.1	36.4	H	R	6733.4	CAGACATGCGATTTGATCTAAT	C	7020.6	CAGACATGCGATTTGATCTAATG	A	7060.5	CAGACATGCGATTTGATCTAATT
W11	iPLEX	PTA_1220_C1	ACGTTGGATGTGTGTACTACCACTCTCTCC	ACGTTGGATGGGGCACATGTACAAACAGAG	87	99.3	78.4	55.6	61.1	DH	F	6865.5	ggagCCGGTTTGCAGAGGAGCA	C	7112.6	ggagCCGGTTTGCAGAGGAGCAC	T	7192.6	ggagCCGGTTTGCAGAGGAGCAT
W11	iPLEX	PTA_395_C4	ACGTTGGATGTCACCATTGAGGAGGGTATC	ACGTTGGATGCCTGTTGTCAAAGTCCTCAC	100	100.0	78.4	45.4	42.1	D	F	7149.7	gagtGTATCTTTGAGGTTAAGGC	C	7396.8	gagtGTATCTTTGAGGTTAAGGCC	A	7420.9	gagtGTATCTTTGAGGTTAAGGCA
W11	iPLEX	PTA_2022_C1	ACGTTGGATGTGTTCTTTTCCACAAGCAGG	ACGTTGGATGAGCCATCTTGGGATCTACTC	97	98.5	78.4	45.5	29.2	D	F	7245.7	CAATAGTTTAACATCTTCATACTC	C	7492.9	CAATAGTTTAACATCTTCATACTCC	T	7572.8	CAATAGTTTAACATCTTCATACTCT
W11	iPLEX	PTA_1577_C1	ACGTTGGATGCAGCAGAACAAGACCACTAC	ACGTTGGATGCTACTGCGTCACTCAGAAAG	99	100.0	78.4	55.4	55.0	D	R	7362.8	tgggTCACAGTTCACACGGAGCAC	G	7610.0	tgggTCACAGTTCACACGGAGCACC	T	7634.0	tgggTCACAGTTCACACGGAGCACA
W11	iPLEX	PTA_882_C1	ACGTTGGATGTTCGTGTACGAGCCAGACAG	ACGTTGGATGTGAAGCTCCTGGAAATGACC	101	98.6	78.4	45.4	33.3	d	R	7455.9	tggCAGGAAGAAATTTTTAACTGG	G	7703.1	tggCAGGAAGAAATTTTTAACTGGC	A	7783.0	tggCAGGAAGAAATTTTTAACTGGT
W11	iPLEX	PTA_1556_C1	ACGTTGGATGCGCTTCCTAGGTGTATTTAG	ACGTTGGATGCTCAATCACCTGTTCAACTC	112	96.6	78.4	50.1	34.8		F	7534.9	ttCACACAATTCATTCTTAGCACAT	G	7822.1	ttCACACAATTCATTCTTAGCACATG	T	7862.0	ttCACACAATTCATTCTTAGCACATT
W11	iPLEX	PTA_1326_C1	ACGTTGGATGAGATAGCACCGGATTGCATC	ACGTTGGATGCTGCAATTTGTACAATCCCAG	105	94.4	78.4	50.4	32.0	d	F	7668.0	ATCGTTCTGCTAGTTTATAGATTGT	C	7915.2	ATCGTTCTGCTAGTTTATAGATTGTC	A	7939.2	ATCGTTCTGCTAGTTTATAGATTGTA
W12	iPLEX	LpGK_7241	ACGTTGGATGCTTGATTGGGACAAGCCTAC	ACGTTGGATGCCGAGTTGCTGATAATCTTC	96	98.5	72.8	48.0	52.9	d	F	5201.4	GGCATTAGGCATTCCTG	C	5448.6	GGCATTAGGCATTCCTGC	T	5528.5	GGCATTAGGCATTCCTGT
W12	iPLEX	PTA_609_C2	ACGTTGGATGTAGGATCGAGGAAGAGCTTG	ACGTTGGATGATTCCCATCTAGTAGGGCTC	104	99.9	72.8	55.7	64.7		F	5242.4	GGTGCCGCAGCTGTGTA	C	5489.6	GGTGCCGCAGCTGTGTAC	T	5569.5	GGTGCCGCAGCTGTGTAT
W12	iPLEX	PTA_2005_C1	ACGTTGGATGCCGGGAATAGGTACCTTGAG	ACGTTGGATGTGAATCCTCTGCAGCAAGCC	99	97.1	72.8	53.6	61.1	Dg	R	5635.7	AGGTACCTTGAGGGGTGG	G	5882.8	AGGTACCTTGAGGGGTGGC	A	5962.8	AGGTACCTTGAGGGGTGGT
W12	iPLEX	PTA_314_C1	ACGTTGGATGTTCACTGGCAAGGGAGAAAC	ACGTTGGATGAATGGAGCTGGATCACATCG	100	100.0	72.8	47.2	36.8	d	F	5773.8	AACTCAGTCCATGAAACAA	C	6021.0	AACTCAGTCCATGAAACAAC	T	6100.9	AACTCAGTCCATGAAACAAT
W12	iPLEX	ve_003d_f09	ACGTTGGATGTGTTCTATCTCTGGATGTGC	ACGTTGGATGCCATGGATATGCATTCGGAC	118	97.3	72.8	48.6	42.1		R	5806.8	CTCTGGATGTGCTGTTTTT	G	6054.0	CTCTGGATGTGCTGTTTTTC	A	6133.9	CTCTGGATGTGCTGTTTTTT
W12	iPLEX	PTA_288_C1	ACGTTGGATGAGTCGAGGGTCCTTACAAGC	ACGTTGGATGAATTCGATGCAGCAGGGTTC	117	97.4	72.8	45.7	52.9	D	F	5917.9	ggTACCGGTACTAGAGAGG	C	6165.0	ggTACCGGTACTAGAGAGGC	G	6205.1	ggTACCGGTACTAGAGAGGG
W12	iPLEX	PTA_1395_C1	ACGTTGGATGGACAATACATCCATCCAGAG	ACGTTGGATGACTGAGCTGATCGTGTAGTC	89	98.1	72.8	45.6	47.1	Dg	R	6249.1	gggCCAGAGGGGAATAAACA	G	6496.3	gggCCAGAGGGGAATAAACAC	C	6536.3	gggCCAGAGGGGAATAAACAG
W12	iPLEX	PTA_967_C1	ACGTTGGATGTATGCTGCCTGCTGTGTTTC	ACGTTGGATGATAGTGCCGCTCTCAAATCC	101	100.0	72.8	50.5	52.9		F	6309.1	ccccCCGCGTTTCATGTCAGT	A	6580.3	ccccCCGCGTTTCATGTCAGTA	G	6596.3	ccccCCGCGTTTCATGTCAGTG
W12	iPLEX	PTA_1663_C1	ACGTTGGATGCTTGTCAGCGACGTGTATAG	ACGTTGGATGGATAGAATACGCTGGCAACC	86	99.2	72.8	46.7	42.1	D	R	6421.2	ccTGTATAGTTGCTGAGACAC	T	6692.4	ccTGTATAGTTGCTGAGACACA	C	6708.4	ccTGTATAGTTGCTGAGACACG
W12	iPLEX	PTA_86_C1	ACGTTGGATGTGTGTGCAGAATGAGCACAG	ACGTTGGATGTGCGATAGGCAATTTTGATG	107	94.2	72.8	49.1	36.4	d	R	6635.3	CTCCAATTGTAACTTTGTCACT	C	6922.5	CTCCAATTGTAACTTTGTCACTG	A	6962.4	CTCCAATTGTAACTTTGTCACTT
W12	iPLEX	PTA_830_C2	ACGTTGGATGTGAACCTTGAAGAGTGGGTG	ACGTTGGATGAGTTCTCCCTCTCCTACAAG	92	99.7	72.8	53.6	61.1	DH	R	6785.4	gagcGTGGGTGGCACCAATACC	T	7056.6	gagcGTGGGTGGCACCAATACCA	C	7072.6	gagcGTGGGTGGCACCAATACCG
W12	iPLEX	PTA_218_C1	ACGTTGGATGTCTCTCATAGGCATTCCTCC	ACGTTGGATGGCATGCCTGATCCTGCTATG	99	98.6	72.8	53.1	64.7	Dg	F	6859.5	ggggaGGGGAAGGCATCACACC	C	7106.6	ggggaGGGGAAGGCATCACACCC	G	7146.7	ggggaGGGGAAGGCATCACACCG
W12	iPLEX	PTA_911_C1	ACGTTGGATGTAGCTCACAGAGACAACACG	ACGTTGGATGGGGCCCCATATACTTGAAAC	112	99.4	72.8	47.8	34.8	D	F	7010.6	GCCTAGATATTTAGTTTCTTTGC	A	7281.8	GCCTAGATATTTAGTTTCTTTGCA	T	7337.7	GCCTAGATATTTAGTTTCTTTGCT
W12	iPLEX	PTA_3115_C1	ACGTTGGATGTGAGCTCAATATAGCCTGAC	ACGTTGGATGGGATACCTACTTCCGCAAAG	105	98.5	72.8	49.4	47.4	Ds	R	7248.7	cccctAATATAGCCTGACCTGCTG	C	7535.9	cccctAATATAGCCTGACCTGCTGG	A	7575.8	cccctAATATAGCCTGACCTGCTGT
W12	iPLEX	PTA_1451_C2	ACGTTGGATGCTTGAGGTGGGCGGAGTAG	ACGTTGGATGTCCACGGCGCGCACGGTGAA	89	69.7	72.8	57.5	60.0	H	R	7458.8	aggcGTAGGCCTTGACGAAGGCGT	G	7706.0	aggcGTAGGCCTTGACGAAGGCGTC	C	7746.0	aggcGTAGGCCTTGACGAAGGCGTG
W12	iPLEX	PTA_597_C1	ACGTTGGATGTACCTTCGCCTTGATGATAC	ACGTTGGATGTAGCTGTTGCCACTGTAATG	118	95.9	72.8	50.8	38.1	d	R	7622.0	tttcTCTGCAATATGAACATGTGCT	T	7893.2	tttcTCTGCAATATGAACATGTGCTA	C	7909.2	tttcTCTGCAATATGAACATGTGCTG
W12	iPLEX	PTA_3142_C1	ACGTTGGATGAATCACCACGAGTCCATGAC	ACGTTGGATGACTGGAATCGACTAATGGGC	91	99.7	72.8	48.1	45.0		F	7659.0	aaggaCATGACTGGTACCAACTTAC	G	7946.2	aaggaCATGACTGGTACCAACTTACG	T	7986.1	aaggaCATGACTGGTACCAACTTACT
W13	iPLEX	PTA_2179_C1	ACGTTGGATGTTCAGCTCGTCAACATCCAC	ACGTTGGATGTGTTCGCTGAGTACGCCAAG	87	97.9	95.6	49.0	52.9	h	R	5219.4	CCTTCAGGAAGATGGCA	G	5466.6	CCTTCAGGAAGATGGCAC	A	5546.5	CCTTCAGGAAGATGGCAT
W13	iPLEX	PTA_524_C1	ACGTTGGATGCTCTTGACATCCTCAGGCAC	ACGTTGGATGTTGAAGCAACCAGGGCAAAC	87	97.9	95.6	50.4	47.4		R	5774.8	CATCCTCAGGCACAAAGAA	T	6046.0	CATCCTCAGGCACAAAGAAA	A	6101.9	CATCCTCAGGCACAAAGAAT
